# Supplementary material for: Genome-wide association mapping reveals new loci associated with light-colored seed coat at harvest and slow darkening in carioca beans
Source: BMC Plant Biol. 2021 Jul 20;21:343. doi: 10.1186/s12870-021-03122-2 (PMC8290572; doi:10.1186/s12870-021-03122-2)
Supplement: Supplementary file 2 — Additional file 2: Table S1. Cultivar name, grain size (mm), commercial classification, institution of origin, genealogy, adjusted phenotypic mean (BLUE) for lightness at harvest and tolerance to PHD, and genotypic matrix for the 138 carioca common bean genotypes of the carioca diversity panel (CDP). [file 12870_2021_3122_MOESM2_ESM.xlsx]

## Sheet: CDP
Table S1. Details of the 138 carioca genotypes: Name, grain size (mm), commercial classification, the institution of origin, Adjusted mean (BLUE) of phenotypic data, genealogy, and genotypic matrix.
Label	Genotype	Grain Size (mm)	Type	Source Institution	LH	L30	DL	Pedigree	ss715647342	ss715639516	ss715639517	ss715639518	ss715648855	ss715647678	ss715647675	ss715647677	ss715645089	ss715648192	ss715648193	ss715648187	ss715648188	ss715648189	ss715648190	ss715645597	ss715645586	ss715649523	ss715645594	ss715645593	ss715645591	ss715645590	ss715645589	ss715648159	ss715648158	ss715648161	ss715639795	ss715646777	ss715648278	ss715648277	ss715648275	ss715648372	ss715648373	ss715648382	ss715648383	ss715648371	ss715648378	ss715639334	ss715646545	ss715646541	ss715648627
1	A443	13	Line	--	50.02	43.7083	-6.31	G2910 / A19	A	G	G	G	A	G	G	G	G	A	G	A	A	A	G	G	A	G	A	G	G	G	G	A	A	G	A	G	G	A	A	A	A	A	A	G	A	G	G	G	A
2	A449	10	Line	--	52.45	46.5233	-5.93	--	A	G	G	G	A	G	G	G	G	A	G	A	A	A	G	G	A	G	A	G	G	G	G	A	A	G	A	G	G	A	A	A	A	A	A	G	A	G	G	G	A
3	ANFC5	11.5	Cultivar	Agro Norte Pesquisa e Sementes	59.87	55.055	-4.82	--	A	G	G	G	A	G	G	A	G	G	A	G	G	G	A	A	A	G	G	A	A	A	A	G	G	G	A	A	A	G	G	G	G	G	G	A	G	A	A	A	A
4	ANFC9	12.5	Cultivar	Agro Norte Pesquisa e Sementes	58.93	53.965	-4.97	--	A	G	G	G	A	G	G	A	G	G	A	G	G	G	A	A	A	G	G	A	A	A	A	G	G	G	A	A	A	G	G	G	G	G	G	A	G	A	A	A	A
5	Apore	12	Cultivar	Centro Nacional de Pesquisa de Arros e Feijão - CNPAF	51.46	45.3067	-6.15	A 445 (Carioca x México 168) e A 246 (Carioca x BAT 76)	A	G	G	G	A	G	G	G	G	A	G	A	A	A	G	G	A	G	A	G	G	G	G	A	A	G	A	G	G	A	A	A	A	A	A	G	A	G	G	G	A
6	ARA1	12.5	Line	--	53.68	48.5509	-5.13	--	R	G	R	R	A	G	G	A	G	R	R	R	R	R	R	R	A	R	R	R	R	R	R	G	R	G	A	A	A	G	G	G	G	G	G	A	G	A	A	A	A
7	BFS24	13	Line	--	55.98	49.485	-6.5	--	G	G	G	G	A	G	G	A	G	G	A	G	G	G	A	A	A	G	G	A	A	A	A	G	G	G	A	A	A	G	G	G	G	G	G	A	G	A	A	A	A
8	Bicodeouro	11.5	Landrace	--	55.64	48.0275	-7.61	--	A	G	G	G	A	G	G	A	G	G	A	G	G	G	A	A	A	G	G	A	A	A	A	G	G	G	A	A	A	G	G	G	G	G	G	A	G	A	A	A	A
9	Branquinho	10	Cultivar	Agro Norte Pesquisa e Sementes	61.74	57.1917	-4.55	--	A	G	G	G	A	G	G	A	G	G	A	G	G	G	A	A	A	G	G	A	A	A	A	G	G	G	A	A	A	G	G	G	G	G	G	A	G	A	A	A	A
10	BRSTalisma	12	Cultivar	Embrapa	56.18	49.0233	-7.16	BAT 477, IAPAR 14, FT 84-29, Jalo EEP, A 252, A 77, Ojo de Liebre, ESAL 645, Pintado, Carioca, ESAL 645, P 85, P 103, H-4, AN910522, ESAL 624, Carioca MG	G	G	G	G	A	G	G	A	G	G	A	G	G	G	A	A	R	A	G	A	A	A	A	G	G	A	A	A	A	G	G	G	G	G	G	A	G	A	A	A	A
11	BRSCometa	10.5	Cultivar	Embrapa	54.44	45.8333	-8.61	A 769 / 4 / EMP 250 /// A 429 / XAN 252 // C 8025 / G 4449 /// WAF 2 / A 55 // GN 31 / XAN 170	G	G	G	G	G	G	G	A	G	G	A	G	G	G	A	A	G	G	G	A	A	A	A	G	G	G	A	A	A	G	G	G	G	G	G	A	G	A	A	A	A
12	BRSEstilo	11.5	Cultivar	Embrapa	58.22	50.0433	-8.18	EMP 250 /4/ A 769 /// A 429 / XAN 252 // V 8025 / PINTO VI 114	A	G	G	G	A	G	G	A	G	G	A	G	G	G	A	G	A	A	A	G	G	G	G	A	A	G	A	G	G	A	A	A	A	G	G	A	G	A	A	A	A
13	BRSFC402	11	Cultivar	Embrapa	55.39	47.1899	-8.2	LM 96200246 x LP 9632	R	G	G	G	R	G	G	A	G	G	A	G	G	G	A	A	R	G	G	A	A	A	A	G	G	G	A	A	A	G	G	G	G	G	G	A	G	A	A	A	A
14	LNH23-14	12	Line		55.07	48.5876	-6.48	--	A	G	G	G	A	G	G	A	G	G	A	G	G	G	A	A	G	A	G	A	A	A	A	G	G	G	A	A	A	G	G	G	G	G	G	A	G	A	A	A	A
15	BRSHorizonte	11.5	Cultivar	Embrapa	55.73	48.6967	-7.03	cruzamento EMP 250 /4/ A 769 /// A 429 / XAN 252 // Pinto VI 114	G	G	G	G	A	G	G	A	G	G	A	G	G	G	A	A	A	G	G	A	A	A	A	G	G	G	A	A	A	G	G	G	G	G	G	A	G	A	A	A	A
16	BRSMadreperola	11.5	Cultivar	Embrapa	57.89	53.95	-3.94	AN 512666-0 XAN 730031	G	G	G	G	G	G	G	A	G	G	A	G	G	G	A	A	A	G	G	A	A	A	A	G	G	G	A	A	A	G	G	G	G	G	G	A	G	A	A	A	A
17	BRSPerola	12	Cultivar	Embrapa	55.39	47.9733	-7.42	Seleção de linhas puras da cultivar Aporé	G	G	G	G	A	G	G	A	G	G	A	G	G	G	A	A	A	G	G	A	A	A	A	G	G	G	A	A	A	G	G	G	G	G	G	A	G	A	A	A	A
18	BRSPontal	10	Cultivar	Embrapa	55.26	48.63	-6.63	BZ3836 // FEB 166 / AN910523	A	G	G	G	A	G	G	A	G	G	A	G	G	G	A	A	G	A	G	A	A	A	A	G	G	G	A	A	A	G	G	G	G	G	G	A	G	A	A	A	A
19	BRSRequinte	11.5	Cultivar	Embrapa	54.99	48.47	-6.52	Carioca MG // POT 94 / AN910523	R	G	G	G	A	G	G	A	G	G	A	G	G	G	A	R	A	R	R	R	A	R	R	R	G	A	R	A	R	R	R	R	R	R	R	R	R	A	A	A	R
20	BZ38151	12.5	Line	EMBRAPA (EMCAPA)	55.93	48.62	-7.31	--	G	A	A	A	G	A	A	G	A	G	A	G	G	G	A	A	A	G	G	A	A	A	A	G	G	G	A	A	A	G	G	G	G	G	G	A	G	A	A	A	A
21	CNFC11948	12	Line	Embrapa	55.21	47.54	-7.67	--	G	G	G	G	G	G	G	A	G	G	A	G	G	G	A	A	A	G	G	A	A	A	A	G	G	G	A	A	A	G	G	G	G	G	G	A	G	A	A	A	A
22	CajuriAntigo	12.5	Cultivar	IAPAR	55.09	48.23	-6.86	--	A	G	G	G	A	G	G	A	G	G	A	G	G	G	A	A	A	G	G	A	A	A	A	G	G	G	A	A	A	G	G	G	G	G	G	A	G	A	A	A	A
23	CampeaoII	12	Landrace	--	51.98	46.2201	-5.76	Aporé x Carioca comum	G	G	G	G	R	G	G	A	G	G	A	G	G	G	A	A	A	G	G	A	A	A	A	G	G	G	A	R	R	R	R	R	R	R	R	R	R	R	R	R	A
24	Caneludo	10	Landrace	--	53.53	47.6283	-5.9	Landrace	G	G	G	G	A	G	G	A	G	G	A	G	G	G	A	A	A	G	G	A	A	A	A	G	G	G	A	A	A	G	G	G	G	G	G	A	G	A	A	A	A
25	Carioca75dias	11	Landrace	--	52.1	46.1149	-5.99	--	A	G	G	G	A	G	G	A	G	G	A	G	G	G	A	A	A	G	G	A	A	A	A	G	G	G	A	A	A	G	G	G	G	G	G	A	G	A	A	A	A
26	Carioca80	11.5	Cultivar	IAC	55.71	47.495	-8.22	Carioca/Cornell 49-242	A	G	G	G	A	G	G	A	G	G	A	G	G	G	A	A	A	G	G	A	A	A	A	G	G	G	A	A	A	G	G	G	G	G	G	A	G	A	A	A	G
27	Cariocaantigo	10.5	Landrace	--	55.03	48.035	-7	--	G	A	A	A	A	G	G	A	G	G	A	G	G	G	A	A	A	G	G	A	A	A	A	G	G	G	A	A	A	G	G	G	G	G	G	A	G	A	A	A	A
28	CariocaComum	10.5	Cultivar	IAC	54.32	47.0417	-7.28	Seleção massal em material local (Palmital/SP)	A	G	G	G	A	G	G	A	G	G	A	G	G	G	A	A	A	G	G	A	A	A	A	G	G	G	A	A	A	G	G	G	G	G	G	A	G	A	A	A	A
29	CariocadeCipo	11	Landrace	--	55.61	48.32	-7.29	--	A	G	G	G	A	G	G	A	G	G	A	G	G	G	A	A	A	G	G	A	A	A	A	G	G	G	A	A	A	G	G	G	G	G	G	A	G	A	A	A	A
30	CariocaEECB14	10.5	Landrace	--	56.27	49.115	-7.16	--	A	G	G	G	A	G	G	A	G	G	A	G	G	G	A	R	A	G	R	R	A	R	R	R	G	R	R	A	R	R	R	R	R	R	R	R	R	A	A	A	G
31	CariocaGuaira	11	Landrace	--	54.62	48.0683	-6.55	--	A	G	G	G	A	G	G	A	G	G	A	G	G	G	A	A	A	G	G	A	A	A	A	G	G	G	A	A	A	G	G	G	G	G	G	A	G	A	A	A	A
32	CariocaLustroso	12	Landrace	--	50.55	46.55	-4	Landrace	G	G	G	G	G	G	G	A	G	G	A	G	G	G	A	A	A	G	G	A	A	A	A	G	G	G	A	A	A	G	G	G	G	G	G	A	G	A	A	A	A
33	CariocaMG	9.5	Cultivar	Centro Nacional de Pesquisa de Arros e Feijão - CNPAF	51.84	44.7083	-7.13	Carioca 80 X Rio Tibagi	A	G	G	G	A	G	G	A	G	G	A	G	G	G	A	A	A	A	G	A	A	A	A	G	G	A	A	A	A	G	G	G	G	G	G	A	G	A	A	A	A
34	CariocaPrecoce	11.5	Cultivar	CATI	51.11	45.7583	-5.35	Cultivar melhorada a partir de landrace PITOCO	A	G	G	G	A	G	G	A	G	G	A	G	G	G	A	A	A	G	G	A	A	A	A	G	G	G	A	A	A	G	G	G	G	G	G	A	G	A	A	A	A
35	Cariocasemcipo	12.5	Landrace	--	51.42	46.175	-5.25	--	A	G	G	G	A	G	G	A	G	G	A	G	G	G	A	A	A	G	G	A	A	A	A	G	G	G	A	A	A	G	G	G	G	G	G	A	G	A	A	A	A
36	Carioquinhadeprodutor	11	Landrace	--	54.91	47.4233	-7.49	--	A	G	G	G	A	G	G	A	G	G	A	G	G	G	A	A	A	G	G	A	A	A	A	G	G	G	A	A	A	G	G	G	G	G	G	A	G	A	A	A	A
37	Carioquinhalimpo	11.5	Landrace	--	52.98	46.765	-6.22	--	A	G	G	G	A	G	G	A	G	G	A	G	G	G	A	A	A	R	G	A	A	A	A	G	G	R	A	A	A	G	G	G	G	G	G	A	G	A	A	A	A
38	CHC011751	11.5	Line	IAPAR	54.03	46.4717	-7.56	BRS Campeiro X IAC Eté	G	G	G	G	R	G	G	A	G	G	A	G	G	G	A	A	A	G	G	A	A	A	A	G	G	G	A	A	A	G	G	G	G	G	G	A	G	A	A	A	A
39	CNFC11954	10.5	Line	EMBRAPA	55.66	47.835	-7.83	--	G	G	G	G	A	G	G	A	G	G	A	G	G	G	A	A	A	G	G	A	A	A	A	G	G	G	A	A	A	G	G	G	G	G	G	A	G	A	A	A	A
40	Coreata	11	Landrace	--	57.42	50.4817	-6.94	--	A	G	G	G	A	G	G	A	G	G	A	G	G	G	A	A	A	G	G	A	A	A	A	G	G	G	A	A	A	G	G	G	G	G	G	A	G	A	A	A	R
41	CV48	13	Cultivar	UFLA	54.79	47.4283	-7.36	Seleção recorrente envolvendo os seguintes genitores: BAT 477, IAPAR 14, FT 84-29, Jalo EEP, A 252, A 77, Ojo de Liebre, ESAL 645, Pintado, Carioca, ESAL 645, P 85, P 103, H-4, AN910522, ESAL 624, Carioca MG	R	G	G	G	A	G	G	A	G	G	A	G	G	G	A	A	A	G	G	A	A	A	A	G	G	R	A	A	A	G	G	G	G	G	G	A	G	A	A	A	A
42	EMP407	12	Line	EMBRAPA	56.91	49.2	-7.71	--	G	G	G	G	A	G	G	A	G	G	A	G	G	G	A	A	A	G	G	A	A	A	A	G	G	A	A	A	A	G	G	G	G	G	G	A	G	A	A	A	A
43	ESAL609	11	Line	ESAL - Escola Supesior de Agricuftura de Lavras	52.57	47.415	-5.16	Seleção massal proveniente de 8 populações de cruzamentos diferentes	G	G	G	G	G	G	G	A	G	A	G	A	A	A	G	A	G	G	A	G	G	A	A	G	G	A	A	A	A	G	G	G	G	G	G	A	G	A	A	A	G
44	ESAL651	10.5	Line	ESAL - Escola Supesior de Agricuftura de Lavras	49.77	44	-5.77	--	G	G	G	G	A	G	G	A	G	G	A	G	G	G	A	A	A	A	G	A	A	A	A	G	G	A	A	A	A	G	G	G	G	G	G	A	G	A	A	A	A
45	FEB0208	11.5	Line	EMBRAPA/CIAT	54.34	47.79	-6.55	Mesma coisa que BRS Horizonte. MESMO GENOTIPO	G	G	G	G	A	G	G	A	G	G	A	G	G	G	A	A	A	G	G	A	A	A	A	G	G	G	A	A	A	G	G	G	G	G	G	A	G	A	A	A	A
46	FEB176	10	Line	EMBRAPA/CIAT	52.64	45.1517	-7.49	--	G	G	G	G	G	G	G	A	G	G	A	G	G	G	A	A	G	G	G	A	A	A	A	G	G	G	A	A	A	G	G	G	G	G	G	A	G	A	A	A	A
47	FEB177	10.5	Line	EMBRAPA/CIAT	52.85	44.7667	-8.08	--	G	G	G	G	A	G	G	A	G	G	A	G	G	G	A	A	A	G	G	A	A	A	A	G	G	G	A	A	A	G	G	G	G	G	G	A	G	A	A	A	A
48	FEB178	11.5	Line	EMBRAPA/CIAT	53.12	45.04	-8.08	--	G	G	G	G	A	G	G	A	G	G	A	G	G	G	A	A	A	G	G	A	A	A	A	G	G	G	A	A	A	G	G	G	G	G	G	A	G	A	A	A	A
49	FEB179	12	Line	EMBRAPA/CIAT	51.33	44.4583	-6.87	--	G	R	R	R	G	R	R	G	R	R	R	R	A	R	R	G	A	G	R	R	G	A	G	A	A	G	A	R	R	R	R	R	R	R	R	R	R	R	R	R	A
50	FEB180	11.5	Line	EMBRAPA/CIAT	55.55	48.5483	-7	--	A	G	G	G	A	G	G	A	G	G	A	G	G	G	A	G	A	A	A	G	G	G	G	A	A	G	A	G	G	A	A	A	A	G	G	A	G	A	A	A	A
52	FTBonito	11.5	Cultivar	FT-Sementes	57.02	50.175	-6.85	IAPAR-14 / IAC-Carioca 80	A	G	G	G	A	G	G	A	G	G	A	G	G	G	A	A	A	G	G	A	A	A	A	G	G	G	A	A	A	G	G	G	G	G	G	A	G	A	A	A	A
53	FTPaulistinha	11.5	Cultivar	FT-Sementes	52.56	44.0583	-8.5	Carioca / México 168 // Carioca 1070	A	G	G	G	A	G	G	A	G	G	A	G	G	G	A	A	A	G	G	A	A	A	A	G	G	G	A	A	A	G	G	G	G	G	G	A	G	A	A	A	A
54	FTPorto Real	12	Cultivar	FT-Sementes	56.83	50.0083	-6.82	FT 85-75	A	G	G	G	A	G	G	A	G	G	A	G	G	G	A	A	A	G	G	A	A	A	A	G	G	G	A	A	A	G	G	G	G	G	G	A	G	A	A	A	G
55	G970	11.5	Line	--	54.22	47.4583	-6.76	--	G	G	G	G	A	G	G	A	G	G	A	G	G	G	A	A	G	A	G	A	A	A	A	G	G	G	G	A	G	A	A	A	A	A	A	G	A	G	G	G	G
56	Gen8612A122	12.5	Line	IAC	55.11	47.625	-7.49	--	A	G	G	G	A	G	G	A	G	G	A	G	G	G	A	A	A	G	G	A	A	A	A	G	G	G	A	A	A	G	G	G	G	G	G	A	G	A	A	A	A
58	GenTS48	13	Line	IAC	55.81	48.725	-7.09	--	A	G	G	G	A	G	G	G	G	A	G	A	A	A	G	G	A	G	A	G	G	G	G	A	A	G	A	G	G	A	A	A	A	A	A	G	A	G	G	G	A
59	Gen05C13311	9.5	Line	IAC	56.85	49.4931	-7.36	--	A	G	G	G	G	A	A	G	A	G	A	G	A	G	A	G	A	G	G	A	G	A	G	A	A	G	G	G	A	A	A	G	A	G	A	G	G	A	G	G	G
60	Gen05C21111	10.5	Line	IAC	57.16	50.0767	-7.08	--	A	G	G	G	A	G	G	A	G	G	A	G	G	G	A	A	A	G	G	A	A	A	A	G	G	G	A	A	A	G	G	G	G	G	G	A	G	A	A	A	A
61	Gen05C21113	12	Line	IAC	59.41	51.2664	-8.14	--	G	G	G	G	A	G	G	A	G	G	A	G	G	G	A	A	A	G	G	A	A	A	A	G	G	G	A	A	A	G	G	G	G	G	G	A	G	A	A	A	A
62	Gen05C21611	11.5	Line	IAC	57.81	50.0417	-7.77	--	A	G	G	G	G	G	G	A	G	A	G	A	G	A	G	G	A	G	A	G	G	G	G	G	G	A	A	A	A	G	G	G	G	G	G	A	G	A	A	A	A
63	Gen05C32411	10.5	Line	IAC	57.44	50.1967	-7.24	--	G	G	G	G	G	G	G	A	G	G	A	G	G	G	A	A	G	G	G	A	A	A	A	G	G	G	A	A	A	G	G	G	G	G	G	A	G	A	A	A	A
64	Gen05C32417	11	Line	IAC	55.27	47.8867	-7.38	--	G	G	G	G	R	G	G	A	G	G	A	G	G	G	A	A	R	G	G	A	A	A	A	G	G	G	A	A	A	G	G	G	G	G	G	A	G	A	A	A	R
65	Gen05C43112	11	Line	IAC	56.5	51.1317	-5.37	--	G	G	G	G	A	G	G	A	G	G	A	G	G	G	A	A	A	A	G	A	A	A	A	G	G	G	A	A	A	G	G	G	G	G	G	A	G	A	A	A	A
66	Gen05C44312	10.5	Line	IAC	57.57	48.58	-8.99	--	A	G	G	G	A	G	G	A	G	G	A	G	G	G	A	A	A	G	G	A	A	A	A	G	G	G	A	A	A	G	G	G	G	G	G	A	G	A	A	A	G
67	Gen05C46212	11	Line	IAC	55.93	48.2833	-7.65	--	A	G	G	G	A	G	G	A	G	G	A	G	G	G	A	A	A	A	G	A	A	A	A	G	G	G	A	A	A	G	G	G	G	G	G	A	G	A	A	A	A
68	Gen05C63521	11.5	Line	IAC	55.2	49.4267	-5.77	--	G	G	G	G	A	G	G	A	G	G	A	G	G	G	A	G	A	G	A	G	A	G	G	A	G	A	G	A	A	G	G	G	G	G	G	A	G	A	A	A	A
69	Gen05C64512	10	Line	IAC	54.88	47	-7.88	--	A	G	G	G	A	G	G	A	G	G	A	G	G	G	A	G	A	G	A	G	A	G	G	A	G	A	G	A	A	G	G	G	G	G	G	A	G	A	A	A	A
70	Gen05P5381	11	Line	IAC	55.02	46.0933	-8.93	--	G	G	G	G	A	G	G	A	G	G	A	G	G	G	A	A	A	G	G	A	A	A	A	G	G	G	A	A	A	G	G	G	G	G	G	A	G	A	A	A	A
71	Gen05PR132212	12	Line	IAC	57.23	48.8317	-8.4	--	A	G	G	G	G	A	A	G	A	G	A	G	A	G	A	A	A	G	G	A	A	A	A	G	G	G	A	A	A	G	G	G	G	G	G	A	G	A	A	A	A
72	IAC2051	10	Line	IAC	54.27	46.66	-7.61	--	G	G	G	G	A	G	G	A	G	G	A	G	G	G	A	A	G	A	G	A	A	A	A	G	G	G	A	A	A	G	G	G	G	G	G	A	G	A	A	A	G
73	405Goytacazes	11.5	Cultivar	EMBRAPA (EMCAPA)	56.96	48.62	-8.34	A106 x A103	G	A	A	A	A	G	G	A	G	G	A	G	G	G	A	A	A	G	G	A	A	A	A	G	G	G	A	A	A	G	G	G	G	G	G	A	G	A	A	A	A
74	H96A31P21111	10.5	Line	IAC	56.73	53.3597	-3.37	--	G	G	G	G	A	G	G	A	G	G	A	G	R	G	A	R	A	G	G	A	R	A	R	R	R	G	R	A	A	G	G	G	G	G	G	A	G	A	A	A	A
75	H96A10211152	10.5	Line	IAC	58.84	54.0021	-4.84	(Aruã.G5686).(Xan251.Akytã).(Pyatã.Mar1)xPérola	G	A	G	G	A	G	G	A	G	G	A	G	G	G	A	G	A	G	A	G	A	G	G	A	A	G	G	A	A	G	G	G	G	G	G	A	G	A	A	A	A
76	H96A10251521A	11.5	Line	IAC	58.7	54.2283	-4.47	--	G	A	G	G	A	G	G	A	G	G	A	G	G	G	A	G	A	G	A	G	A	G	G	A	A	G	G	A	A	G	G	G	G	G	G	A	G	A	A	A	A
77	IAC1850	11	Cultivar	IAC	58.69	52.125	-6.57	940 x Seleção 847	A	G	G	G	A	G	G	A	G	R	R	R	R	R	R	G	A	G	A	G	A	G	G	A	G	A	G	A	G	A	A	A	A	A	A	G	A	A	A	A	G
78	IACAlvorada	10	Cultivar	IAC	59.24	50.1967	-9.04	{(IAC Carioca Pyatã . A686) x [(IACMaravilha . G2338) . (IAC Maravilha . And277)]} x L317-1	A	G	G	G	R	A	A	R	A	G	A	G	G	G	A	A	A	G	G	A	A	A	A	G	G	G	A	A	A	G	G	G	G	G	G	A	G	A	A	A	A
79	IACApua	11	Cultivar	IAC	54.94	47.4967	-7.44	Emp81Xh853-50-2	A	G	G	G	A	G	G	A	G	G	A	G	G	G	A	G	A	G	A	G	A	A	A	A	G	A	G	A	G	A	A	A	A	A	A	G	A	A	A	A	G
81	IACCarioca	11	Cultivar	IAC	55.37	48.1767	-7.19	Carioca / Cornell 49-242 (Segundo cultivar carioca lançado IAC, veio após o carioquina) é a mesma cultivar que o Carioca 80SH	R	G	G	G	A	G	G	A	G	G	A	G	G	G	A	A	A	R	G	A	A	A	A	G	G	R	A	A	A	G	G	G	G	G	G	A	G	A	A	A	R
82	IACAkyta	11	Cultivar	IAC	55.2	47.9283	-7.27	DOR41 x (10-3-1.TU1B1-2.10-9-1)	G	G	G	G	G	G	G	A	G	G	A	G	G	G	A	G	A	G	A	G	A	G	G	A	G	A	G	A	G	A	A	A	A	A	A	G	A	A	A	A	G
83	IACArua	10.5	Cultivar	IAC	58.14	51.2583	-6.88	(10771.122) x [(H5380-41.A156) x (H5380-41.AB136)]	A	G	G	G	A	G	G	G	G	G	A	G	G	G	A	A	G	G	G	A	A	A	A	G	G	A	A	A	A	G	G	G	G	G	G	A	G	A	A	A	A
85	IACPyata	10.5	Cultivar	IAC	56.65	49.1333	-7.52	DOR41 x (10-3-1.TU1B1-2.10-9-1)	A	G	G	G	G	G	G	A	G	G	A	G	G	G	A	G	A	G	A	G	A	G	G	A	G	A	G	A	G	A	A	A	A	A	A	G	A	A	A	A	G
86	IACTybata	11	Cultivar	IAC	56.34	49.47	-6.87	L933 x LM30630,	A	G	G	G	A	G	G	A	G	G	A	G	G	G	A	G	A	G	A	G	A	G	G	A	G	A	G	A	A	G	G	G	G	G	G	A	G	A	A	A	A
87	IACFormoso	10.5	Cultivar	IAC	56.82	49.2633	-7.56	{(Vax1 x IAC - Carioca Aruã) x [(IAC - Carioca Akytã x IAPAR 14) x A686}XCNFC9484	G	G	G	G	G	G	G	A	G	G	A	G	G	G	A	A	A	G	G	A	A	A	A	G	G	G	A	A	A	G	G	G	G	G	G	A	G	A	A	A	A
88	IACImperador	10	Cultivar	IAC	54.37	47.7863	-6.58	[(IAC Carioca Eté x Carioca Precoce) x IAC Carioca Eté] x 60 Dias	A	G	G	G	A	G	G	A	G	G	A	G	G	G	A	R	A	G	G	A	R	A	R	R	R	G	A	A	A	G	G	G	G	G	G	A	G	A	A	A	A
89	IACMilenio	10.5	Cultivar	IAC	58.04	49.4617	-8.58	BRSMG Majestoso X {((Pyatã.A686).(Maravilha.G2338).(Maravilha.And277)xL317-1)}	R	G	G	G	R	G	G	A	G	G	A	G	G	G	A	A	R	G	G	A	A	A	A	G	G	G	A	A	A	G	G	G	G	G	G	A	G	A	A	A	A
90	IACPolaco	10.5	Cultivar	IAC	57.1	52.0183	-5.08	Iac imperado x Branquinho	A	G	G	G	G	A	A	G	A	G	A	G	A	G	A	R	A	G	G	A	R	A	R	R	R	G	R	R	A	R	R	G	R	G	R	R	G	A	R	R	R
91	IACSintonia	10.5	Cultivar	IAC	54.45	47.4333	-7.02	IAC Alvorada x Pérola	A	G	G	G	A	G	G	A	G	G	A	G	G	G	A	A	R	G	G	A	A	A	A	G	G	G	A	A	A	G	G	G	G	G	G	A	G	A	A	A	A
92	IACTuna	11.5	Cultivar	IAC	51.3	43.3967	-7.9	--	G	G	G	G	A	G	G	A	G	G	A	G	G	G	A	G	A	G	A	G	A	G	G	A	G	A	G	A	G	A	A	A	A	A	A	G	A	A	A	A	G
93	IACVotuporanga	10.5	Cultivar	IAC	52.82	46.64	-6.18	[(Emp81xH853-50-2) x (H853-50-2 x Phaseolus aborigineus)]	A	G	G	G	A	G	G	A	G	G	A	G	G	G	A	A	A	A	G	A	A	A	A	G	G	G	A	A	A	G	G	G	G	G	G	A	G	A	A	A	A
94	IACYbate	11	Cultivar	IAC	52.34	44.4067	-7.93	G4000xH858-50-2	G	G	G	G	A	G	G	A	G	G	A	G	G	G	A	A	A	A	G	A	A	A	A	G	G	A	A	A	G	A	A	A	A	A	A	G	A	A	A	A	G
95	IAPARBAC6RBAC	11	Line	IAPAR	56.07	48.6383	-7.43	--	A	G	G	G	A	G	G	A	G	G	A	G	G	G	A	A	A	G	G	A	A	A	A	G	G	G	A	A	A	G	G	G	G	G	G	A	G	A	A	A	A
96	IAPARTANGARA	10	Cultivar	IAPAR	55.76	47.1593	-8.6	LP95-92XPerola	G	G	G	G	R	G	G	A	G	G	A	G	G	G	A	A	R	G	G	A	A	A	A	G	G	G	A	A	A	G	G	G	G	G	G	A	G	A	A	A	A
97	IAPAR14	10.5	Cultivar	IAPAR	56.88	51.0267	-5.85	(Carioca 99 x G.N. Nebraska 1 Sel. 27) x BAT 614	A	G	G	G	A	G	G	A	G	G	A	G	G	G	A	A	A	G	G	A	A	A	A	G	G	G	A	A	A	G	G	G	G	G	G	A	G	A	A	A	A
98	IAPAR57	12	Cultivar	IAPAR	53.27	46.2967	-6.97	(Porrillo Sintético x Aeté 1-38) x [(CENA 83-1 x IAPAR BAC32) x (CENA 83-2 x CENA 83-1)]	G	R	R	R	G	A	A	G	A	G	A	G	A	G	A	R	R	G	G	A	R	A	R	R	R	G	A	A	A	G	G	G	G	G	G	A	G	A	A	A	A
99	IAPAR72	11.5	Cultivar	IAPAR	54.98	49.975	-5.01	Carioca/Phaseolus coccineus	G	A	A	A	A	G	G	A	G	G	A	G	G	G	A	A	A	G	G	A	A	A	A	G	G	G	A	A	A	G	G	G	G	G	G	A	G	A	A	A	A
100	IAPAR80	10	Cultivar	IAPAR	55.63	49.17	-6.46	2488 / EMP 117 /5/ Veranic 2 / Tlalnepantla 64 // Jamapa / Tara /// Carioca 99 / G.N.Nebraska1#27 /4/ Sel.Aroana	G	G	G	G	G	G	G	A	G	G	A	G	G	G	A	A	A	A	G	A	A	A	A	G	G	G	A	A	A	G	G	G	G	G	G	A	G	A	A	A	A
101	IAPAR81	12.5	Cultivar	IAPAR	55.64	48.3733	-7.27	Veranic 2 / Tlalnepantla 64 // Jamapa / Tara /// [(Carioca 99 /G.N.Nebraska 1#Sel 27) // Sel.Aroana]} /5/ Aroana /// Veranic 2 /Tlalnepantla 64 // Jamapa / Tara /4/ A 259	G	G	G	G	G	G	G	A	G	G	A	G	G	G	A	A	A	G	G	A	A	A	A	G	G	G	A	A	A	G	G	G	G	G	G	A	G	A	A	A	A
103	IAPARCamposGerais	10	Cultivar	IAPAR	55.26	48.0883	-7.17	IAPAR 80 X Campeão 2	G	G	G	G	A	G	G	A	G	G	A	G	G	G	A	A	A	G	G	A	A	A	A	G	G	R	A	R	R	R	R	R	R	R	R	R	R	R	R	R	A
104	IPRCeleiro	10	Cultivar	IAPAR	57.4	52.1441	-5.26	--	G	G	G	G	G	G	G	A	G	G	A	G	G	G	A	A	A	G	G	A	A	A	A	G	G	G	A	A	A	G	G	G	G	G	G	A	G	A	A	A	A
105	IPRCurio	11.5	Cultivar	IAPAR	54.52	47.9338	-6.59	--	A	G	G	G	A	G	G	A	G	G	A	G	G	G	A	A	A	G	G	A	A	A	A	G	G	G	A	A	A	G	G	G	G	G	G	A	G	A	A	A	A
106	IPREldorado	10	Cultivar	IAPAR	54.35	48.5683	-5.78	RM 8454211 X IPAR 14	G	A	A	A	A	G	G	A	G	G	A	G	G	G	A	A	A	G	G	A	A	A	A	G	G	G	A	A	A	G	G	G	G	G	G	A	G	A	A	A	A
107	IPRQueroQuero	10	Cultivar	IAPAR	52.57	46.9867	-5.58	--	G	G	G	G	R	G	G	A	G	G	A	G	G	G	A	A	R	G	G	A	A	A	A	G	G	G	A	A	A	G	G	G	G	G	G	A	G	A	A	A	A
108	IPRSabia	11.5	Cultivar	IAPAR	58.7	51.5333	-7.17	--	G	G	G	G	G	G	G	A	G	A	G	A	A	A	G	G	A	G	A	G	A	G	G	A	G	A	G	A	G	A	A	A	A	A	A	G	A	A	A	A	G
112	J39231	10.5	Line	IAC	58.67	51.0583	-7.61	--	G	G	G	G	G	G	G	A	G	G	A	G	G	G	A	A	A	G	G	A	A	A	A	G	G	G	A	A	A	G	G	G	G	G	G	A	G	A	A	A	A
113	J43111	11.5	Line	IAC	58.52	51.5567	-6.96	--	G	G	G	G	A	G	G	A	G	G	A	G	G	G	A	A	A	A	G	A	A	A	A	G	G	A	A	A	A	G	G	G	G	G	G	A	G	A	A	A	A
114	J4351	10.5	Line	IAC	57.27	50.1417	-7.13	--	G	G	G	G	A	G	G	A	G	G	A	G	G	G	A	G	A	G	A	G	A	G	G	A	G	A	G	A	G	A	A	A	A	A	A	G	A	A	A	A	G
116	J61531	11	Line	IAC	55.22	48.505	-6.72	--	G	G	G	G	G	G	G	A	G	G	A	G	G	G	A	A	A	G	G	A	A	A	A	G	G	G	A	A	A	G	G	G	G	G	G	A	G	A	A	A	A
117	Jalocao	12	Landrace	--	55.2	48.5646	-6.64	--	A	G	G	G	A	G	G	A	G	G	A	G	G	G	A	A	A	G	G	A	A	A	A	G	G	G	A	A	A	G	G	G	G	G	G	A	G	A	A	A	A
118	IPR139	12	Cultivar	IAPAR	56.15	48.0583	-8.09	IPR Juriti (Bat93/2/Caioca Sel99./Great Northern Nebraska 1/ sel#27/3/Sel.Aroana/4/A176/A259/5/II 133/ XAN87	G	G	G	G	G	G	G	A	G	G	A	G	G	G	A	A	G	G	G	A	A	A	A	G	G	G	A	A	A	G	G	G	G	G	G	A	G	A	A	A	A
119	L3061	10.5	Line	--	55.73	47.9883	-7.74	--	G	G	G	G	A	G	G	A	G	G	A	G	G	G	A	A	A	G	G	A	A	A	A	G	G	G	A	A	A	G	G	G	G	G	G	A	G	A	A	A	A
120	L3591	11	Line	--	48.78	43.48	-5.3	--	A	G	G	G	A	G	G	A	G	G	A	G	G	G	A	A	A	G	G	A	A	A	A	G	G	G	A	A	A	G	G	G	G	G	G	A	G	A	A	A	A
121	L4762	10.5	Line	--	54.51	46.8711	-7.64	--	G	G	G	G	G	G	G	A	G	G	A	G	G	G	A	G	A	G	A	G	A	G	G	A	G	A	G	A	G	A	A	A	A	A	A	G	A	A	A	A	G
123	L4851	11.5	Line	--	50.98	44.2817	-6.7	--	R	G	G	G	A	G	G	A	G	G	A	G	G	G	A	A	A	R	G	A	A	A	A	G	G	G	A	A	A	G	G	G	G	G	G	A	G	A	A	A	A
124	L4891	10	Line	--	50.12	44.3965	-5.72	--	G	G	G	G	A	G	G	A	G	G	A	G	G	G	A	A	A	G	G	A	A	A	A	G	G	G	A	A	A	G	G	G	G	G	G	A	G	A	A	A	A
125	L5014	12	Line	--	53.39	44.6817	-8.71	--	G	G	G	G	A	G	G	A	G	G	A	G	G	G	A	A	A	R	G	A	A	A	A	R	R	G	A	A	A	G	G	G	G	G	G	A	G	A	A	A	A
126	L5071	11	Line	--	56.31	47.4883	-8.82	--	G	G	G	G	A	G	G	A	G	G	A	G	G	G	A	A	A	A	G	A	A	A	A	G	G	G	A	A	A	G	G	G	G	G	G	A	G	A	A	A	A
127	Linhagem-57	10.5	Line	--	57.27	49.5102	-7.76	--	G	G	G	G	R	G	G	A	G	G	A	G	G	G	A	A	A	R	G	A	A	A	A	G	G	R	A	A	A	G	G	G	G	G	G	A	G	A	A	A	A
128	LM93204328	10.5	Linhagem	EMBRAPA	54.33	48.2024	-6.13	--	A	G	G	G	G	G	G	A	G	A	G	A	A	A	G	A	G	G	A	G	G	A	A	G	G	A	A	A	A	G	G	G	G	G	G	A	G	A	A	A	G
129	LM95102682	10	Linhagem	EMBRAPA	56.14	49.66	-6.48	--	A	G	G	G	A	G	G	A	G	G	A	G	G	G	A	A	A	A	G	A	A	A	A	G	G	A	A	A	A	G	G	G	G	G	G	A	G	A	A	A	A
130	LM95102774	12	Linhagem	EMBRAPA	54.67	47.66	-7.01	--	A	G	G	G	A	G	G	A	G	G	A	G	G	G	A	A	G	A	G	A	A	A	A	G	G	G	A	A	A	G	G	G	G	G	G	A	G	A	A	A	A
131	LP88175	10.5	Linhagem	IAPAR	53.13	47.7833	-5.35	--	G	G	G	G	A	G	G	A	G	G	A	G	G	G	A	A	A	G	G	A	A	A	A	G	G	G	A	A	A	G	G	G	G	G	G	A	G	A	A	A	A
132	MAB333	11.5	Line	--	52.89	45.0127	-7.88	--	R	G	G	G	R	G	G	A	G	G	A	G	G	G	A	A	A	G	G	A	A	A	A	G	G	G	A	A	A	G	G	G	G	G	G	A	G	A	A	A	A
134	MAB89	11	Line	--	56.06	48.5983	-7.46	--	A	G	G	G	A	G	G	A	G	G	A	G	G	G	A	R	A	R	R	R	R	R	R	R	R	G	A	R	R	R	R	G	G	G	G	A	G	A	A	A	A
135	BRSMajestoso	11	Cultivar	EMBRAPA	56.09	49.2667	-6.82	Ouro Negro X Pérola	A	G	G	G	A	G	G	A	G	G	A	G	G	G	A	A	A	G	G	A	A	A	A	R	R	R	A	A	A	G	G	G	G	G	G	A	R	A	A	A	R
136	MD806	11.5	Linhagem	IAPAR	54.27	48.9333	-5.34	--	G	A	A	A	A	G	G	A	G	G	A	G	G	G	A	A	A	G	G	A	A	A	A	G	G	G	A	A	A	G	G	G	G	G	G	A	G	A	A	A	A
138	Mourinho	11	Landrace	--	54.03	47.2122	-6.82	--	A	G	G	G	A	G	G	A	G	G	A	G	G	G	A	A	A	G	G	A	A	A	A	G	G	G	A	A	A	G	G	G	G	G	G	A	G	A	A	A	A
139	Mulatinhobicodeouro	11	Landrace	--	55.57	48.765	-6.81	Landrace	A	G	G	G	A	G	G	A	G	G	A	G	G	G	A	A	A	G	G	A	A	A	A	G	G	G	A	A	A	G	G	G	G	G	G	A	G	A	A	A	A
140	OPNS331	11.5	Linhagem	UFLA	55.45	47.6267	-7.82	Ouro Negro X Pérola	A	G	G	G	A	G	G	A	G	G	A	G	G	G	A	A	G	A	G	A	A	A	A	G	G	G	A	A	A	G	G	G	G	G	G	A	G	A	A	A	A
141	PintadinhoPrecoce	10.5	Landrace	--	54.12	47.5583	-6.56	--	A	G	G	G	A	G	G	A	G	G	A	G	G	G	A	G	A	A	G	A	G	A	G	A	A	G	A	A	A	G	G	G	G	G	G	A	G	A	A	A	A
142	Pitoco	10	Landrace	--	53.22	48.785	-4.44	Landrace informal	A	G	G	G	A	G	G	A	G	G	A	G	G	G	A	A	A	G	G	A	A	A	A	G	G	G	A	A	A	G	G	G	G	G	G	A	G	A	A	A	A
143	Ruda	10	Cultivar	Centro Nacional de Pesquisa de Arros e Feijão - CNPAF	54.52	47.6683	-6.85	Carioca x Rio Tibagi	R	G	G	G	A	G	G	A	G	G	A	G	G	G	A	A	A	R	G	A	A	A	A	G	G	R	A	A	A	G	G	G	G	G	G	A	G	A	A	A	A
144	Selecao940	12	Linhagem	IAC	56.81	48.1933	-8.62	--	R	G	G	G	A	G	G	A	G	G	A	G	G	G	A	R	A	G	G	A	R	A	R	R	R	G	A	A	A	G	G	G	G	G	G	A	R	R	A	R	A
146	TAADama	10.5	Cultivar	Agropecuária Terra Alta	57.05	52.9817	-4.07	--	A	G	G	G	A	G	G	A	G	G	A	G	G	G	A	A	A	G	G	A	A	A	A	G	G	G	A	A	A	G	G	G	G	G	G	A	G	A	A	A	A
147	TAAGol	11	Cultivar	Agropecuária Terra Alta	52.85	47.595	-5.26	--	A	G	G	G	A	G	G	A	G	G	A	G	G	G	A	A	A	G	G	A	A	A	A	G	G	G	A	A	A	G	G	G	G	G	G	A	G	A	A	A	A
148	CATITaquari	12	Cultivar	CATI	54.44	47.2917	-7.15	--	G	G	G	G	G	G	G	A	G	G	A	G	G	G	A	A	A	G	G	A	A	A	A	G	G	G	A	A	A	G	G	G	G	G	G	A	G	A	A	A	G
149	VAX1	12	Line	--	50.52	44.44	-6.08	--	R	G	G	G	R	R	R	R	A	G	A	G	R	G	A	R	R	G	G	A	R	A	R	R	R	G	R	R	A	R	R	G	R	G	R	R	G	A	R	R	R
150	Z28	10.5	Cultivar	UFLA	57.72	51.7083	-6.01	IAPAR 81 / AN9022180 // PF 9029975 / A-805	G	G	G	G	A	G	G	A	G	G	A	G	G	G	A	A	A	G	G	A	A	A	A	G	G	G	A	A	A	G	G	G	G	G	G	A	G	A	A	A	A
152	LP9091RBAC	10.5	Line	--	54.72	48.8767	-5.84	--	A	G	G	G	A	G	G	A	G	G	A	G	G	G	A	A	A	G	G	A	A	A	A	G	G	G	A	A	A	G	G	G	G	G	G	A	G	A	A	A	A
[truncated: 1,475 more columns]
