# Supplementary material for: Genome-wide association mapping reveals new loci associated with light-colored seed coat at harvest and slow darkening in carioca beans
Source: BMC Plant Biol. 2021 Jul 20;21:343. doi: 10.1186/s12870-021-03122-2 (PMC8290572; doi:10.1186/s12870-021-03122-2)
Supplement: Supplementary file 3 — Additional file 3: Table S2. Genes positioned within the confidence interval of each significant SNP for association mapping of the HL, L30, and ΔL* traits, as well as the genetic annotation of each gene identified. [file 12870_2021_3122_MOESM3_ESM.xlsx]

## Sheet: Planilha1
Table S2. Genes positioned in the confidence interval of each significant SNP for associative mapping of traits LH, L30 and ΔL, as well as the genetic annotation of each identified gene.
Trait	Pv	SNP	Start	End	Gene	Sense	Genetic annotation
Harvest Luminostiy (L*)	Chr04	ss715650237	7717817	7719005	Phvul.004G056600.1	+	DNA-binding storekeeper protein-related
			7750856	7757411	Phvul.004G056700.1	-	lysine histidine transporter 1
			7780495	7784354	Phvul.004G056800.1	-	Ankyrin repeat family protein
			7799744	7803395	Phvul.004G056900.1	-	Ribonuclease inhibitor
			7865449	7880983	Phvul.004G057000.1	-	glucose-6-phosphate dehydrogenase 6
			7887955	7888510	Phvul.004G057100.1	-	Beta-1,3-N-Acetylglucosaminyltransferase family protein
			7899548	7900313	Phvul.004G057200.1	+
			7903764	7915017	Phvul.004G057300.1	-
			7945838	7953658	Phvul.004G057400.1	+	Protein phosphatase 2A regulatory B subunit family protein
			7972271	7976800	Phvul.004G057500.1	+	alpha/beta-Hydrolases superfamily protein
			7983438	7986576	Phvul.004G057600.1	+	glyceraldehyde-3-phosphate dehydrogenase C2
			7997962	8001357	Phvul.004G057700.1	+	glyceraldehyde-3-phosphate dehydrogenase C2
			8031896	8033253	Phvul.004G057800.1	+	myb domain protein 40
			8043409	8046178	Phvul.004G057900.1	-	Pentatricopeptide repeat (PPR) superfamily protein
			8051897	8060708	Phvul.004G058000.1	+
			8070453	8074959	Phvul.004G058100.1	+	TPX2 (targeting protein for Xklp2) protein family
			8075266	8080663	Phvul.004G058200.1	-	FAR1-related sequence 5
			8083844	8087602	Phvul.004G058300.4	-	PQ-loop repeat family protein / transmembrane family protein
			8094266	8098055	Phvul.004G058400.1	-	PQ-loop repeat family protein / transmembrane family protein
			8096323	8096794	Phvul.004G058500.1	+
			8136967	8140812	Phvul.004G058600.1	-	PQ-loop repeat family protein / transmembrane family protein
			8165839	8169721	Phvul.004G058700.1	+	disease resistance protein (TIR-NBS-LRR class), putative
			8172015	8177119	Phvul.004G058900.1	-
			8219257	8220956	Phvul.004G059000.1	+	Ubiquitin-like superfamily protein
			8254153	8255710	Phvul.004G059100.1	+
			8278407	8282269	Phvul.004G059200.1	+	Pectate lyase family protein
			8311765	8312206	Phvul.004G059300.1	-	arabinogalactan protein 6
			8320847	8325622	Phvul.004G059400.1	+	Ku70-binding family protein
			8333569	8337699	Phvul.004G059500.1	+	NAD-dependent glycerol-3-phosphate dehydrogenase family protein
			8338821	8341792	Phvul.004G059600.1	-	alpha/beta-Hydrolases superfamily protein
			8375559	8376342	Phvul.004G059700.1	-
			8390633	8391467	Phvul.004G059800.1	-
			8400043	8400699	Phvul.004G059900.1	-
			8419322	8421965	Phvul.004G060000.1	-	GTP binding Elongation factor Tu family protein
			8430253	8434059	Phvul.004G060100.2	+	GTP-binding 2
			8450944	8455500	Phvul.004G060300.1	-	RNA-binding (RRM/RBD/RNP motifs) family protein
			8462789	8474235	Phvul.004G060400.1	-	Pentatricopeptide repeat (PPR) superfamily protein
			8481736	8483114	Phvul.004G060500.1	-	MADS-box transcription factor family protein
			8493538	8494369	Phvul.004G060600.1	-	MADS-box transcription factor family protein
			8510483	8511295	Phvul.004G060700.1	-	MADS-box transcription factor family protein
			8513415	8514543	Phvul.004G060800.1	+
			8526372	8527116	Phvul.004G060900.1	-	MADS-box transcription factor family protein
			8532801	8533632	Phvul.004G061000.1	-	MADS-box transcription factor family protein
			8537108	8537953	Phvul.004G061100.1	-	MADS-box transcription factor family protein
			8550604	8557311	Phvul.004G061200.1	+
			8554203	8555094	Phvul.004G061300.1	-	MADS-box transcription factor family protein
			8558145	8560184	Phvul.004G061350.1	+
			8559494	8559988	Phvul.004G061400.1	-
			8564615	8565452	Phvul.004G061500.1	-	MADS-box transcription factor family protein
			8580171	8581062	Phvul.004G061600.1	-	MADS-box transcription factor family protein
			8593724	8594087	Phvul.004G061700.1	-
			8607932	8612518	Phvul.004G061800.1	-	RING domain ligase1
			8637797	8649783	Phvul.004G061900.1	+	plastidic GLC translocator
			8654952	8656447	Phvul.004G062000.2	-
			8659209	8665946	Phvul.004G062100.1	-	putative recombination initiation defect 1
			8668321	8669467	Phvul.004G062200.1	-	F-box family protein
			8672739	8673753	Phvul.004G062300.1	+
			8697882	8699715	Phvul.004G062400.1	-	xyloglucan endotransglucosylase/hydrolase 5
			8729154	8736742	Phvul.004G062500.1	-	Cysteine proteinases superfamily protein
			8754430	8758958	Phvul.004G062600.1	+	HXXXD-type acyl-transferase family protein
			8773805	8774036	Phvul.004G062700.1	+
			8776543	8786755	Phvul.004G062800.1	+
			8787446	8795375	Phvul.004G062900.2	+
			8833504	8846645	Phvul.004G063000.3	+	acclimation of photosynthesis to environment
			8858512	8861459	Phvul.004G063100.1	-	RNApolymerase 14 kDa subunit
		ss715650318	37770224	37770575	Phvul.004G108700.1	+
			37803380	37806327	Phvul.004G108800.1	-	Pectin lyase-like superfamily protein
			37811434	37814119	Phvul.004G108900.1	-	beta-hydroxylase 1
			37858709	37860018	Phvul.004G106800.2	-	septum site-determining protein (MIND)
			37891897	37894515	Phvul.004G109000.2	+
			37939357	37940209	Phvul.004G109100.1	+
			37979921	37980201	Phvul.004G109200.1	+
			37987628	37989400	Phvul.004G109300.1	+	Pentatricopeptide repeat (PPR) superfamily protein
			37993584	37997426	Phvul.004G109400.1	-	PPPDE putative thiol peptidase family protein
			37999626	38004107	Phvul.004G109500.1	-	Protein kinase superfamily protein
			38017390	38017843	Phvul.004G109600.1	+	heptahelical protein 4
			38020259	38022206	Phvul.004G109700.1	+
			38028841	38035096	Phvul.004G109800.1	-	Class II aaRS and biotin synthetases superfamily protein
			38096616	38099201	Phvul.004G109900.1	-	SCARECROW-like 8
			38227450	38229924	Phvul.004G110000.1	+	MATE efflux family protein
			38329798	38330215	Phvul.004G110100.1	-
			38356343	38357318	Phvul.004G110200.2	+	Calcium-dependent lipid-binding (CaLB domain) family protein
			38424815	38425268	Phvul.004G110301.1	+	A20/AN1-like zinc finger family protein
			38455625	38456959	Phvul.004G110400.1	+	Calcium-dependent lipid-binding (CaLB domain) family protein
			38468414	38468855	Phvul.004G110500.1	-	A20/AN1-like zinc finger family protein
			38480468	38480921	Phvul.004G110600.1	-	A20/AN1-like zinc finger family protein
			38493410	38493860	Phvul.004G110700.1	-	A20/AN1-like zinc finger family protein
			38529592	38530035	Phvul.004G110800.1	-	A20/AN1-like zinc finger family protein
			38537912	38538354	Phvul.004G110900.1	-	A20/AN1-like zinc finger family protein
			38560600	38561053	Phvul.004G111000.1	-	A20/AN1-like zinc finger family protein
			38567090	38567543	Phvul.004G111100.1	-	A20/AN1-like zinc finger family protein
			38612126	38612777	Phvul.004G111200.1	+	Phosphofructokinase family protein
			38622378	38625456	Phvul.004G111300.1	+	HXXXD-type acyl-transferase family protein
			38665479	38670368	Phvul.004G111400.1	+	hydroxyproline-rich glycoprotein family protein
			38708471	38719352	Phvul.004G111500.1	+	Divalent ion symporter
			38776119	38779346	Phvul.004G111600.1	+	Divalent ion symporter
			38846273	38846696	Phvul.004G111800.1	+	xyloglucan endotransglucosylase/hydrolase 8
			38856478	38860036	Phvul.004G111900.1	+	Divalent ion symporter
			38873924	38881507	Phvul.004G112000.1	+	Protein kinase superfamily protein
			38883722	38891781	Phvul.004G112100.1	-	NAD(P)-binding Rossmann-fold superfamily protein
			38898779	38901878	Phvul.004G112200.1	-	Thioredoxin superfamily protein
			38905923	38926225	Phvul.004G112400.2	-	NAD(P)-binding Rossmann-fold superfamily protein
			38944564	38969850	Phvul.004G112501.1	-	NAD(P)-binding Rossmann-fold superfamily protein
	Chr10	ss715640503	1970247	1975894	Phvul.010G013300.1	-	Transducin/WD40 repeat-like superfamily protein
			1995887	2012302	Phvul.010G013200.1	-	cycloartenol synthase 1
			2020025	2021761	Phvul.010G013100.1	+	cytochrome P450, family 81, subfamily D, polypeptide 4
			2027856	2029737	Phvul.010G013000.1	-	cytochrome P450, family 81, subfamily D, polypeptide 4
			2037887	2039846	Phvul.010G012900.1	-	cytochrome P450, family 81, subfamily D, polypeptide 8
			2063962	2073914	Phvul.010G012800.1	-	P-glycoprotein 21
			2089802	2092764	Phvul.010G012700.1	+	cytochrome P450, family 76, subfamily C, polypeptide 4
			2099316	2101087	Phvul.010G012600.1	+	Protein of unknown function (DUF3741)
			2125605	2131914	Phvul.010G014600.2	+	NHL domain-containing protein
			2129110	2129922	Phvul.010G014700.1	+
			2156417	2158981	Phvul.010G014800.2	+	Haloacid dehalogenase-like hydrolase (HAD) superfamily protein
			2169460	2171790	Phvul.010G014900.1	-	far-red elongated hypocotyl 1
			2179302	2184696	Phvul.010G015000.1	+	DHHC-type zinc finger family protein
			2253322	2267345	Phvul.010G015100.2	-	Protein kinase superfamily protein
			2274345	2280409	Phvul.010G015300.1	+	uracil phosphoribosyltransferase
			2305855	2316848	Phvul.010G015400.1	+	delta 1-pyrroline-5-carboxylate synthase 2
			2317334	2320426	Phvul.010G015500.1	-	CYCLIN D7;1
			2327631	2332044	Phvul.010G015600.1	-
			2333447	2341486	Phvul.010G015700.1	+	Metal-dependent protein hydrolase
			2345297	2347358	Phvul.010G015800.1	-	Concanavalin A-like lectin protein kinase family protein
			2350907	2357176	Phvul.010G015900.1	-	2-oxoglutarate (2OG) and Fe(II)-dependent oxygenase superfamily protein
			2360621	2363749	Phvul.010G016000.1	-	rubisco activase
			2380400	2382556	Phvul.010G016100.1	+
			2388009	2389386	Phvul.010G016200.1	+	Protein of unknown function (DUF668)
			2403026	2404609	Phvul.010G016300.1	-	zinc-finger protein 10
			2456805	2457744	Phvul.010G016401.1	+
			2459387	2464444	Phvul.010G016500.1	-	Uncharacterised protein family (UPF0497)
			2470029	2473532	Phvul.010G016600.1	-	NAD(P)-linked oxidoreductase superfamily protein
			2478395	2480755	Phvul.010G016700.1	+	NAD(P)-linked oxidoreductase superfamily protein
			2485322	2487941	Phvul.010G016800.1	+	NAD(P)-linked oxidoreductase superfamily protein
			2500103	2502739	Phvul.010G016900.1	+	NAD(P)-linked oxidoreductase superfamily protein
			2507301	2509824	Phvul.010G017000.1	+	NAD(P)-linked oxidoreductase superfamily protein
			2518098	2520814	Phvul.010G017100.1	-	NAD(P)-linked oxidoreductase superfamily protein
			2525987	2529264	Phvul.010G017200.1	+	NAD(P)-linked oxidoreductase superfamily protein
			2564288	2570222	Phvul.010G017300.1	-	NAD(P)-linked oxidoreductase superfamily protein
			2578033	2583342	Phvul.010G017400.1	+	NAD(P)-linked oxidoreductase superfamily protein
			2587240	2588963	Phvul.010G017500.1	+
			2604075	2606630	Phvul.010G017600.1	+	alpha-amylase-like
			2607374	2614422	Phvul.010G017700.1	-	branched-chain alpha-keto acid decarboxylase E1 beta subunit
			2619806	2621378	Phvul.010G017800.1	-
			2629030	2630603	Phvul.010G017900.1	-
			2633075	2636748	Phvul.010G018000.1	-	Pectin lyase-like superfamily protein
			2642295	2643821	Phvul.010G018100.1	-
			2648071	2651703	Phvul.010G018200.1	-	HY5-homolog
			2658301	2665822	Phvul.010G018300.1	+	Leucine-rich repeat protein kinase family protein
			2689238	2693034	Phvul.010G018400.1	-	Disease resistance protein (TIR-NBS-LRR class) family
			2708664	2711338	Phvul.010G018500.1	-
			2718116	2721655	Phvul.010G018600.2	+	Protein of unknown function, DUF593
			2726412	2728242	Phvul.010G018700.1	+	Alcohol dehydrogenase transcription factor Myb/SANT-like family protein
			2733469	2758261	Phvul.010G018800.1	-	Helicase/SANT-associated, DNA binding protein
			2772580	2778058	Phvul.010G018900.1	-	S-locus lectin protein kinase family protein
			2802155	2803346	Phvul.010G019000.2	-
			2822584	2824099	Phvul.010G019100.1	+	cytochrome P450, family 96, subfamily A, polypeptide 1
			2824556	2825476	Phvul.010G019201.1	-	Uncharacterised protein family SERF
			2837730	2840967	Phvul.010G019300.1	-
			2850034	2850349	Phvul.010G019400.1	+	Calcium-dependent phosphotriesterase superfamily protein
			2855779	2857294	Phvul.010G019500.1	+	cytochrome P450, family 96, subfamily A, polypeptide 1
			2857456	2858437	Phvul.010G019350.1	-	Uncharacterised protein family SERF
			2863933	2865448	Phvul.010G019600.1	+	cytochrome P450, family 96, subfamily A, polypeptide 1
			2865308	2867278	Phvul.010G019701.1	-	Uncharacterised protein family SERF
			2882008	2882648	Phvul.010G019800.1	-
			2884092	2885050	Phvul.010G019900.1	+	RING/U-box superfamily protein
			2902912	2906419	Phvul.010G020000.1	-	x-ray induced transcript 1
			2917094	2922151	Phvul.010G020100.1	-	RNA polymerase I specific transcription initiation factor RRN3 protein
			2926392	2929847	Phvul.010G020150.1	-	RNA polymerase Rpb7 N-terminal domain-containing protein
			2933874	2938492	Phvul.010G020200.1	-	RNA polymerase Rpb7 N-terminal domain-containing protein
			2940459	2949201	Phvul.010G020300.1	-	ubiquitin-associated (UBA)/TS-N domain-containing protein
			2952700	2954641	Phvul.010G020400.1	+
			2955345	2961014	Phvul.010G020500.1	-	GPI transamidase component Gpi16 subunit family protein
			2961257	2962803	Phvul.010G020600.1	+	SKP1-like 21
			2967434	2970170	Phvul.010G020700.1	-	GTP binding
			2973726	2983857	Phvul.010G020800.1	-	Sterile alpha motif (SAM) domain-containing protein
			2996793	2998119	Phvul.010G020900.1	+	HXXXD-type acyl-transferase family protein
			3006259	3010587	Phvul.010G021001.1	+	GDSL-motif lipase 5
			3013579	3017556	Phvul.010G021100.1	-	B-cell receptor-associated protein 31-like
			3035921	3042052	Phvul.010G021200.2	+	RPM1 interacting protein 4
			3036197	3038052	Phvul.010G021300.1	+
			3050612	3051190	Phvul.010G021400.1	+
			3051671	3053615	Phvul.010G021500.1	+
			3076478	3081138	Phvul.010G021600.1	+	Vacuolar iron transporter (VIT) family protein
			3083936	3090251	Phvul.010G021700.1	-	vacuolar iron transporter (VIT) family protein
			3100733	3105640	Phvul.010G021800.1	-	Mitochondrial import inner membrane translocase subunit Tim17/Tim22/Tim23 family protein
			3113333	3113950	Phvul.010G021900.1	-
			3117542	3119586	Phvul.010G022000.1	-	nuclear transport factor 2 (NTF2) family protein / RNA recognition motif (RRM)-containing protein
			3130048	3133030	Phvul.010G022100.1	-	ER lumen protein retaining receptor family protein
			3137655	3144828	Phvul.010G022200.1	-	ER lumen protein retaining receptor family protein
			3148693	3150246	Phvul.010G022300.1	+
			3151342	3154743	Phvul.010G022400.1	-	cytochrome P450, family 82, subfamily C, polypeptide 4
L* after 30 days (L30)	Chr01	ss715646867	41803773	41809356	Phvul.001G163300.1	+	breast cancer associated RING 1
			41812083	41814689	Phvul.001G163400.1	-	peptide transporter 3
			41817081	41819993	Phvul.001G163500.1	-	peptide transporter 3
			41822428	41824465	Phvul.001G163600.1	+
			41825764	41829893	Phvul.001G163700.1	-	Leucine-rich repeat receptor-like protein kinase family protein
			41836947	41841061	Phvul.001G163800.1	+	Leucine-rich repeat receptor-like protein kinase family protein
			41841676	41849187	Phvul.001G163900.1	-	phosphate starvation response 1
			41854297	41855901	Phvul.001G164000.1	-	HAD superfamily, subfamily IIIB acid phosphatase
			41857691	41857991	Phvul.001G164100.2	-
			41859877	41860914	Phvul.001G164200.1	-	Ribosomal protein L14p/L23e family protein
			41862164	41867853	Phvul.001G164300.1	-	SET-domain containing protein lysine methyltransferase family protein
			41873989	41875525	Phvul.001G164400.1	+	plasmodesmata-located protein 1
			41886961	41896060	Phvul.001G164500.1	+	Tetratricopeptide repeat (TPR)-like superfamily protein
			41901312	41907224	Phvul.001G164600.1	+	Nuclear transport factor 2 (NTF2) family protein with RNA binding (RRM-RBD-RNP motifs) domain
			41907967	41910830	Phvul.001G164700.1	-	Tetratricopeptide repeat (TPR)-like superfamily protein
			41914742	41917641	Phvul.001G164800.1	+
			41920634	41923606	Phvul.001G164900.1	+	auxin-induced protein 13
			41924124	41926874	Phvul.001G165000.1	+	Pentatricopeptide repeat (PPR-like) superfamily protein
			41927608	41931116	Phvul.001G165100.1	-	Leucine-rich repeat transmembrane protein kinase family protein
			41938737	41939704	Phvul.001G165200.1	+	photosystem II reaction center PSB28 protein
			41940061	41942604	Phvul.001G165266.1	-	Subtilase family protein
			41953862	41955917	Phvul.001G165332.1	-	Exostosin family protein
			41962335	41962710	Phvul.001G165400.1	-
			41963533	41972324	Phvul.001G165500.1	-	multidrug resistance-associated protein 5
			41993408	42010485	Phvul.001G165600.1	+	Pyridoxal phosphate (PLP)-dependent transferases superfamily protein
			42010836	42018601	Phvul.001G165700.1	-	pleiotropic drug resistance 12
			42031197	42039209	Phvul.001G165800.1	-	pleiotropic drug resistance 12
			42053402	42060821	Phvul.001G165900.1	-	pleiotropic drug resistance 12
			42100077	42109574	Phvul.001G166000.1	-	pleiotropic drug resistance 12
			42121058	42121659	Phvul.001G166100.1	-	pleiotropic drug resistance 12
			42123220	42127098	Phvul.001G166200.1	-	pleiotropic drug resistance 9
			42133914	42141949	Phvul.001G166300.1	-	pleiotropic drug resistance 12
			42158821	42173550	Phvul.001G166400.2	-	pleiotropic drug resistance 12
			42181094	42189028	Phvul.001G166500.1	-	pleiotropic drug resistance 12
			42191742	42195732	Phvul.001G166600.1	+	Transducin/WD40 repeat-like superfamily protein
			42202520	42203714	Phvul.001G166700.1	-	response regulator 24
			42205424	42206021	Phvul.001G166800.1	-	response regulator 24
			42211001	42212468	Phvul.001G166900.1	-	ammonium transporter 1;1
			42213715	42223347	Phvul.001G167000.1	+	DENN (AEX-3) domain-containing protein
			42225704	42228788	Phvul.001G167100.1	-	GroES-like zinc-binding dehydrogenase family protein
			42232172	42235170	Phvul.001G167200.1	+	plus-3 domain-containing protein
			42240906	42241887	Phvul.001G167300.1	+	RmlC-like cupins superfamily protein
			42243733	42251931	Phvul.001G167400.1	-	Transducin family protein / WD-40 repeat family protein
			42260006	42261812	Phvul.001G167500.1	-	ribosomal protein S19
			42268074	42274557	Phvul.001G167600.1	-	transducin family protein / WD-40 repeat family protein
			42288987	42296345	Phvul.001G167700.1	+	Protein kinase superfamily protein
			42297557	42303066	Phvul.001G167800.1	+	pfkB-like carbohydrate kinase family protein
			42309910	42328794	Phvul.001G167900.1	+	myosin 2
			42364925	42367112	Phvul.001G168000.1	+	Flavin-binding monooxygenase family protein
			42401278	42406710	Phvul.001G168100.1	+	Protein of unknown function (DUF3741)
			42415701	42417540	Phvul.001G168200.1	+	GDSL-like Lipase/Acylhydrolase superfamily protein
			42424430	42434302	Phvul.001G168300.1	+	RNI-like superfamily protein
			42447557	42460364	Phvul.001G168400.1	+	CLIP-associated protein
			42467886	42468679	Phvul.001G168500.1	+	response regulator 24
			42507155	42508400	Phvul.001G168600.1	+
			42509684	42515317	Phvul.001G168700.1	+	phytochrome interacting factor 3-like 5
			42518054	42523017	Phvul.001G168800.1	-	regulatory particle AAA-ATPase 2A
			42533313	42534170	Phvul.001G168900.1	-
			42542122	42545009	Phvul.001G169000.1	-	heat shock cognate protein 70-1
			42559542	42565217	Phvul.001G169100.1	+
			42568525	42569176	Phvul.001G169200.1	+	histone H4
			42596674	42601381	Phvul.001G169300.1	+	cation/H+ exchanger 20
			42609708	42614909	Phvul.001G169400.1	-	ARF-GAP domain 7
			42638795	42644307	Phvul.001G169500.1	+	NAD(P)-binding Rossmann-fold superfamily protein
			42648873	42650393	Phvul.001G169600.1	+	Prefoldin chaperone subunit family protein
			42651268	42651628	Phvul.001G169700.1	-
			42652089	42656586	Phvul.001G169800.1	-	Major facilitator superfamily protein
			42658013	42664629	Phvul.001G169900.1	-	eukaryotic translation initiation factor 3A
			42667246	42669745	Phvul.001G170000.1	-	RNA-binding (RRM/RBD/RNP motifs) family protein
			42672490	42674018	Phvul.001G170100.4	-
			42674649	42674769	Phvul.001G170150.1	-	conserved peptide upstream open reading frame 52
			42678814	42681480	Phvul.001G170200.1	-
			42684287	42689153	Phvul.001G170300.2	-	pyrophosphorylase 4
			42717833	42720790	Phvul.001G170400.1	+	nodulin MtN21 /EamA-like transporter family protein
			42726208	42729444	Phvul.001G170500.1	-	DNAse I-like superfamily protein
			42741303	42743014	Phvul.001G170600.1	-	serine acetyltransferase 1;1
			42755771	42756278	Phvul.001G170701.1	-	C2H2 and C2HC zinc fingers superfamily protein
			42760011	42760707	Phvul.001G170800.2	-	C2H2 and C2HC zinc fingers superfamily protein
			42762705	42769979	Phvul.001G170900.2	-	diaminopimelate epimerase family protein
			42774365	42775689	Phvul.001G171000.1	+	Protein of unknown function (DUF1635)
			42783736	42785096	Phvul.001G171100.1	+	Plant protein 1589 of unknown function
			42814761	42816198	Phvul.001G171200.1	+	Tetratricopeptide repeat (TPR)-like superfamily protein
			42822938	42829303	Phvul.001G171300.2	+
			42833845	42835773	Phvul.001G171400.1	-	Chloroplast-targeted copper chaperone protein
			42860964	42863131	Phvul.001G171500.1	+	exocyst subunit exo70 family protein H4
			42870008	42872713	Phvul.001G171600.1	+	Ankyrin repeat family protein
			42879470	42882996	Phvul.001G171700.1	+	Ankyrin repeat family protein
			42888761	42890172	Phvul.001G171800.1	-
			42899393	42907267	Phvul.001G171900.2	-	Lipin family protein
			42907639	42909378	Phvul.001G172000.1	+	Lung seven transmembrane receptor family protein
			42914118	42914553	Phvul.001G172100.1	-
			42922655	42923696	Phvul.001G172200.1	+	WEE1 kinase homolog
			42935674	42942092	Phvul.001G172300.1	+	endomembrane-type CA-ATPase 4
			42947312	42949713	Phvul.001G172400.1	+	ABC-2 type transporter family protein
			42957086	42960704	Phvul.001G172501.1	+
			42962860	42966031	Phvul.001G172600.1	+	RNA-binding (RRM/RBD/RNP motifs) family protein with retrovirus zinc finger-like domain
			42969337	42972551	Phvul.001G172700.2	+	RNA-binding (RRM/RBD/RNP motifs) family protein with retrovirus zinc finger-like domain
			42976151	42984049	Phvul.001G172800.1	-
			42984880	42986940	Phvul.001G172900.1	-	aluminum sensitive 3
			42988470	42990051	Phvul.001G173000.1	-	Disease resistance-responsive (dirigent-like protein) family protein
	Chr04	ss715648328	4904610	4911091	Phvul.004G041500.1	+	N2,N2-dimethylguanosine tRNA methyltransferase
			4913499	4916453	Phvul.004G041600.1	-	reversibly glycosylated polypeptide 2
			4926738	4930613	Phvul.004G041700.1	-	brassinosteroid-6-oxidase 2
			4968411	4971381	Phvul.004G041800.1	-	2-oxoglutarate (2OG) and Fe(II)-dependent oxygenase superfamily protein
			4977270	4978062	Phvul.004G041900.1	+
			4979119	4980534	Phvul.004G042000.1	-	Domain of unknown function (DUF2431)
			4984156	4987124	Phvul.004G042100.3	+
			4989062	4989778	Phvul.004G042200.1	-	Domain of unknown function (DUF2431)
			5013342	5018787	Phvul.004G042300.1	+	K-box region and MADS-box transcription factor family protein
			5043758	5057349	Phvul.004G042450.1	+	AGAMOUS-like 8
			5070560	5072057	Phvul.004G042600.1	+	Pollen Ole e 1 allergen and extensin family protein
			5076569	5077513	Phvul.004G042700.1	+	Pollen Ole e 1 allergen and extensin family protein
			5085935	5087342	Phvul.004G042800.1	+	Pollen Ole e 1 allergen and extensin family protein
			5103168	5105253	Phvul.004G042900.1	-	UDP-glucosyl transferase 85A3
			5107146	5108822	Phvul.004G043000.1	-	UDP-glucosyl transferase 85A7
			5111738	5113402	Phvul.004G043100.1	-	UDP-glucosyl transferase 85A3
			5116402	5118277	Phvul.004G043200.1	-	UDP-glucosyl transferase 85A7
			5124623	5126502	Phvul.004G043300.1	-	UDP-glucosyl transferase 85A5
			5142162	5144041	Phvul.004G043400.1	-	UDP-glucosyl transferase 85A7
			5148693	5150667	Phvul.004G043500.1	-	UDP-glucosyl transferase 85A7
			5156184	5157844	Phvul.004G043600.1	-	UDP-glucosyl transferase 85A7
			5199008	5202923	Phvul.004G043700.1	+	O-fucosyltransferase family protein
			5207755	5212484	Phvul.004G043800.1	-	Protein kinase superfamily protein
			5219660	5222702	Phvul.004G044100.2	-	heat shock protein 101
			5232389	5235746	Phvul.004G044000.1	+	Tetratricopeptide repeat (TPR)-like superfamily protein
			5237364	5237985	Phvul.004G044066.1	+	Eukaryotic aspartyl protease family protein
			5240678	5243420	Phvul.004G044132.1	+	heat shock protein 101
			5243696	5246019	Phvul.004G044200.2	+	Protein kinase superfamily protein
			5248942	5251301	Phvul.004G044301.1	+	NB-ARC domain-containing disease resistance protein
			5274719	5279546	Phvul.004G044400.1	+	alpha/beta-Hydrolases superfamily protein
			5284188	5286525	Phvul.004G044500.1	+	S-adenosyl-L-methionine-dependent methyltransferases superfamily protein
			5287530	5293625	Phvul.004G044600.1	+	cyclin-dependent kinase-activating kinase assembly factor-related / CDK-activating kinase assembly factor-related
			5296145	5297728	Phvul.004G044700.1	+
			5299148	5302463	Phvul.004G044800.1	+	disease resistance family protein / LRR family protein
			5313004	5316547	Phvul.004G044900.1	+	disease resistance family protein / LRR family protein
			5323372	5349448	Phvul.004G045000.1	+	ARM repeat superfamily protein
			5350563	5354987	Phvul.004G045100.1	-	Transmembrane amino acid transporter family protein
			5360258	5365011	Phvul.004G045200.1	-	Transmembrane amino acid transporter family protein
			5391821	5396748	Phvul.004G045400.1	+	Pseudouridine synthase/archaeosine transglycosylase-like family protein
			5409545	5414008	Phvul.004G045500.1	+	WPP domain-interacting protein 1
			5417659	5419345	Phvul.004G045600.1	+	RING/U-box superfamily protein
			5469004	5470060	Phvul.004G045800.1	+	basic leucine-zipper 42
			5475002	5478151	Phvul.004G045900.1	+	galacturonosyltransferase 9
			5486722	5490167	Phvul.004G046000.1	+	myb domain protein 83
			5493587	5495178	Phvul.004G046100.1	+	6-phosphogluconate dehydrogenase family protein
			5497597	5500968	Phvul.004G046200.1	-	ATPase E1-E2 type family protein / haloacid dehalogenase-like hydrolase family protein
			5512772	5513216	Phvul.004G046300.1	-	glutamine dumper 1
			5566354	5569927	Phvul.004G046400.1	+	disease resistance protein (TIR-NBS-LRR class), putative
			5645051	5645837	Phvul.004G046500.1	+
			5648208	5650513	Phvul.004G046601.1	-	CONSTANS-like 1
			5655463	5657335	Phvul.004G046700.1	-	Ribosomal protein L6 family
			5664258	5668828	Phvul.004G046800.1	-	NSP-interacting kinase 1
			5700974	5701700	Phvul.004G046900.1	-	Late embryogenesis abundant protein (LEA) family protein
			5709199	5709883	Phvul.004G047000.1	-	Late embryogenesis abundant protein (LEA) family protein
			5714785	5715524	Phvul.004G047100.1	-	Late embryogenesis abundant protein (LEA) family protein
			5720493	5721179	Phvul.004G047200.1	-	Late embryogenesis abundant protein (LEA) family protein
			5730295	5731046	Phvul.004G047300.1	+	Late embryogenesis abundant protein (LEA) family protein
			5733934	5740731	Phvul.004G047400.1	-	Ypt/Rab-GAP domain of gyp1p superfamily protein
			5750688	5756242	Phvul.004G047500.1	+	cell division protein ftsH, putative
			5757471	5759278	Phvul.004G047600.2	+	G-box binding factor 4
			5765325	5768268	Phvul.004G047700.1	-	Pectin lyase-like superfamily protein
			5777200	5780259	Phvul.004G047800.1	-	Pectin lyase-like superfamily protein
			5795933	5799306	Phvul.004G047900.1	-	Methylenetetrahydrofolate reductase family protein
			5828214	5843631	Phvul.004G048000.1	+	NB-ARC domain-containing disease resistance protein
			5844037	5847194	Phvul.004G048100.1	-	Integral membrane HRF1 family protein
			5857350	5859383	Phvul.004G048200.1	+	Protein of unknown function (DUF1262)
			5868637	5871965	Phvul.004G048300.1	+	tryptophan synthase beta type 2
			5880049	5895883	Phvul.004G048400.1	+	CDC27 family protein
			5903689	5909304	Phvul.004G048500.2	+	zinc finger (C3HC4-type RING finger) family protein / BRCT domain-containing protein
			5920168	5920771	Phvul.004G048600.2	-
			5925843	5928000	Phvul.004G048700.1	-	TRICHOME BIREFRINGENCE-LIKE 19
			5938117	5941943	Phvul.004G048800.2	+	TRICHOME BIREFRINGENCE-LIKE 19
			5956295	5963280	Phvul.004G048900.1	+	TRICHOME BIREFRINGENCE-LIKE 19
			5980299	5982257	Phvul.004G049000.1	+	TRICHOME BIREFRINGENCE-LIKE 19
			5988076	5992437	Phvul.004G049100.1	-
			5999783	6002192	Phvul.004G049200.1	-	glycosyl hydrolase family 81 protein
			6018593	6021279	Phvul.004G049300.1	+	glycosyl hydrolase family 81 protein
			6023587	6026147	Phvul.004G049400.1	+	glycosyl hydrolase family 81 protein
			6032631	6035361	Phvul.004G049500.1	-	2-oxoglutarate (2OG) and Fe(II)-dependent oxygenase superfamily protein
			6053489	6060489	Phvul.004G049600.1	-	2-oxoglutarate (2OG) and Fe(II)-dependent oxygenase superfamily protein
			6064468	6069236	Phvul.004G049700.1	-	Core-2/I-branching beta-1,6-N-acetylglucosaminyltransferase family protein
			6070639	6072379	Phvul.004G049800.1	-	calcium exchanger 7
			6077298	6079555	Phvul.004G049900.1	-	Plasma-membrane choline transporter family protein
			37770224	37770575	Phvul.004G108700.1	+
			37803380	37806327	Phvul.004G108800.1	-	Pectin lyase-like superfamily protein
			37811434	37814119	Phvul.004G108900.1	-	beta-hydroxylase 1
			37858709	37860018	Phvul.004G106800.2	-	septum site-determining protein (MIND)
			37891897	37894515	Phvul.004G109000.2	+
			37939357	37940209	Phvul.004G109100.1	+
			37979921	37980201	Phvul.004G109200.1	+
			37987628	37989400	Phvul.004G109300.1	+	Pentatricopeptide repeat (PPR) superfamily protein
			37993584	37997426	Phvul.004G109400.1	-	PPPDE putative thiol peptidase family protein
			37999626	38004107	Phvul.004G109500.1	-	Protein kinase superfamily protein
			38017390	38017843	Phvul.004G109600.1	+	heptahelical protein 4
			38020259	38022206	Phvul.004G109700.1	+
			38028841	38035096	Phvul.004G109800.1	-	Class II aaRS and biotin synthetases superfamily protein
			38096616	38099201	Phvul.004G109900.1	-	SCARECROW-like 8
			38227450	38229924	Phvul.004G110000.1	+	MATE efflux family protein
			38329798	38330215	Phvul.004G110100.1	-
			38356343	38357318	Phvul.004G110200.2	+	Calcium-dependent lipid-binding (CaLB domain) family protein
			38424815	38425268	Phvul.004G110301.1	+	A20/AN1-like zinc finger family protein
			38455625	38456959	Phvul.004G110400.1	+	Calcium-dependent lipid-binding (CaLB domain) family protein
			38468414	38468855	Phvul.004G110500.1	-	A20/AN1-like zinc finger family protein
			38480468	38480921	Phvul.004G110600.1	-	A20/AN1-like zinc finger family protein
			38493410	38493860	Phvul.004G110700.1	-	A20/AN1-like zinc finger family protein
			38529592	38530035	Phvul.004G110800.1	-	A20/AN1-like zinc finger family protein
			38537912	38538354	Phvul.004G110900.1	-	A20/AN1-like zinc finger family protein
			38560600	38561053	Phvul.004G111000.1	-	A20/AN1-like zinc finger family protein
			38567090	38567543	Phvul.004G111100.1	-	A20/AN1-like zinc finger family protein
			38612126	38612777	Phvul.004G111200.1	+	Phosphofructokinase family protein
			38622378	38625456	Phvul.004G111300.1	+	HXXXD-type acyl-transferase family protein
			38665479	38670368	Phvul.004G111400.1	+	hydroxyproline-rich glycoprotein family protein
			38708471	38719352	Phvul.004G111500.1	+	Divalent ion symporter
			38776119	38779346	Phvul.004G111600.1	+	Divalent ion symporter
			38846273	38846696	Phvul.004G111800.1	+	xyloglucan endotransglucosylase/hydrolase 8
			38856478	38860036	Phvul.004G111900.1	+	Divalent ion symporter
			38873924	38881507	Phvul.004G112000.1	+	Protein kinase superfamily protein
			38883722	38891781	Phvul.004G112100.1	-	NAD(P)-binding Rossmann-fold superfamily protein
			38898779	38901878	Phvul.004G112200.1	-	Thioredoxin superfamily protein
			38905923	38926225	Phvul.004G112400.2	-	NAD(P)-binding Rossmann-fold superfamily protein
			38944564	38969850	Phvul.004G112501.1	-	NAD(P)-binding Rossmann-fold superfamily protein
	Chr07	ss715645851	35070399	35075678	Phvul.007G227200.2	+	cell wall invertase 2
			35081789	35085236	Phvul.007G227300.1	+	GATA transcription factor 1
			35088939	35097173	Phvul.007G227400.1	-	Thioredoxin family protein
			35099620	35100387	Phvul.007G227500.1	-
			35104258	35112036	Phvul.007G227600.1	-	Tubulin/FtsZ family protein
			35114154	35121243	Phvul.007G227700.1	-	homogentisate phytyltransferase 1
			35132828	35138926	Phvul.007G227800.1	+	homogentisate phytyltransferase 1
			35145359	35150665	Phvul.007G227900.1	+	homogentisate phytyltransferase 1
			35156518	35159916	Phvul.007G228000.1	+	homogentisate phytyltransferase 1
			35162005	35168032	Phvul.007G228100.1	+	homogentisate phytyltransferase 1
			35172915	35178360	Phvul.007G228200.1	+	homogentisate phytyltransferase 1
			35189844	35194780	Phvul.007G228300.1	+	homogentisate phytyltransferase 1
			35197860	35202708	Phvul.007G228400.1	+	homogentisate phytyltransferase 1
			35207732	35214867	Phvul.007G228500.1	+	homogentisate phytyltransferase 1
			35219838	35223469	Phvul.007G228600.1	-	GDSL-like Lipase/Acylhydrolase superfamily protein
			35227893	35228205	Phvul.007G228700.1	-	peptidoglycan-binding LysM domain-containing protein
			35230372	35238111	Phvul.007G228800.1	-	TBP-associated factor 12
			35260792	35262344	Phvul.007G228900.1	+	A20/AN1-like zinc finger family protein
			35282923	35283884	Phvul.007G229000.1	+	protein binding
			35294662	35300400	Phvul.007G229100.2	-	farnesylated protein-converting enzyme 2
			35303482	35303948	Phvul.007G229200.1	+
			35309681	35310837	Phvul.007G229300.1	-	centroradialis
			35327561	35331791	Phvul.007G229400.1	+	alpha/beta-Hydrolases superfamily protein
			35334013	35334920	Phvul.007G229500.1	-	RmlC-like cupins superfamily protein
			35339374	35342218	Phvul.007G229600.1	+	Basic-leucine zipper (bZIP) transcription factor family protein
			35349932	35351655	Phvul.007G229700.1	+	cytochrome P450, family 94, subfamily C, polypeptide 1
			35358154	35372552	Phvul.007G229800.1	+	Transducin/WD40 repeat-like superfamily protein
			35367814	35369810	Phvul.007G229900.1	-
			35373100	35379024	Phvul.007G230000.1	+	Subtilisin-like serine endopeptidase family protein
			35383310	35386916	Phvul.007G230100.1	-	IQ calmodulin-binding motif family protein
			35404796	35406568	Phvul.007G230200.1	+	60S acidic ribosomal protein family
			35411107	35414949	Phvul.007G230300.1	-	monodehydroascorbate reductase 1
			35419685	35444099	Phvul.007G230450.1	+	LETM1-like protein
			35443431	35446060	Phvul.007G230600.1	-	TRICHOME BIREFRINGENCE-LIKE 8
			35455653	35457912	Phvul.007G230700.1	-	AP2/B3-like transcriptional factor family protein
			35466538	35467308	Phvul.007G230800.1	+
			35470444	35471146	Phvul.007G230900.1	+	Ribosomal S17 family protein
			35473307	35473906	Phvul.007G231000.1	-
			35475583	35476306	Phvul.007G231100.1	-	Ribosomal S17 family protein
			35478715	35480917	Phvul.007G231200.1	+	Ribosomal protein S3 family protein
			35484128	35486322	Phvul.007G231300.1	+	plasmodesmata-located protein 2
			35490163	35493258	Phvul.007G231400.1	+	Calcium-binding tetratricopeptide family protein
			35494673	35497857	Phvul.007G231500.1	-	S-adenosyl-L-methionine-dependent methyltransferases superfamily protein
			35501064	35503808	Phvul.007G231600.1	+	RNA-binding (RRM/RBD/RNP motifs) family protein
			35511198	35513325	Phvul.007G231700.1	-	ammonium transporter 1;1
			35524193	35525600	Phvul.007G231800.1	-	myb domain protein 79
			35536700	35544864	Phvul.007G231900.1	-
			35562332	35571864	Phvul.007G232000.1	+	isopropyl malate isomerase large subunit 1
			35572421	35573738	Phvul.007G232100.1	-	Calcium-dependent lipid-binding (CaLB domain) family protein
			35575249	35582151	Phvul.007G232200.1	-	Nuclear transport factor 2 (NTF2) family protein with RNA binding (RRM-RBD-RNP motifs) domain
			35585547	35588659	Phvul.007G232300.1	-	cation/hydrogen exchanger 15
			35596757	35600272	Phvul.007G232400.1	-	cation/hydrogen exchanger 15
			35603301	35605242	Phvul.007G232500.2	-	Pentatricopeptide repeat (PPR-like) superfamily protein
			35620061	35620556	Phvul.007G232600.1	+
			35623872	35655453	Phvul.007G232800.1	-	triglyceride lipases;triglyceride lipases
			35659459	35686469	Phvul.007G232900.1	+	MUTL protein homolog 1
			35687395	35688311	Phvul.007G233000.1	-	Late embryogenesis abundant protein (LEA) family protein
			35695328	35696917	Phvul.007G233100.1	-
			35700266	35705565	Phvul.007G233200.1	-	pfkB-like carbohydrate kinase family protein
			35707797	35710085	Phvul.007G233300.2	+	Single hybrid motif superfamily protein
			35711874	35719848	Phvul.007G233400.1	+
			35723028	35727608	Phvul.007G233500.1	+	phosphatidyl inositol monophosphate 5 kinase 4
			35729555	35732133	Phvul.007G233600.1	-	glycerol-3-phosphate acyltransferase 6
			35744969	35750062	Phvul.007G233700.1	+	Sucrose-6F-phosphate phosphohydrolase family protein
			35751304	35759295	Phvul.007G233800.2	-
			35767288	35774697	Phvul.007G233900.1	+	calcium dependent protein kinase 1
			35777129	35807268	Phvul.007G234000.3	-	ubiquitin-specific protease 13
			35813431	35815841	Phvul.007G234100.1	+	Granulin repeat cysteine protease family protein
			35823775	35826899	Phvul.007G234200.1	+	Core-2/I-branching beta-1,6-N-acetylglucosaminyltransferase family protein
			35833070	35838757	Phvul.007G234300.1	+	uricase / urate oxidase / nodulin 35, putative
			35840908	35843746	Phvul.007G234400.1	+	Concanavalin A-like lectin protein kinase family protein
			35847319	35857776	Phvul.007G234500.1	+	exocyst subunit exo70 family protein A1
			35859608	35883269	Phvul.007G234600.1	+	B-block binding subunit of TFIIIC
			35899444	35902620	Phvul.007G234700.1	-	Double Clp-N motif-containing P-loop nucleoside triphosphate hydrolases superfamily protein
			35914424	35915148	Phvul.007G234800.1	-	nuclear factor Y, subunit B6
			35924880	35939213	Phvul.007G234900.1	+	pentatricopeptide (PPR) repeat-containing protein
			35941139	35945950	Phvul.007G235000.1	+	GTP-binding family protein
			35946762	35947872	Phvul.007G235100.1	-	F-box and associated interaction domains-containing protein
			35956957	35957962	Phvul.007G235200.1	+	F-box family protein
			35959998	35961590	Phvul.007G235300.1	-	expansin B2
			35963885	35965040	Phvul.007G235400.1	+	F-box family protein
			35969319	35970376	Phvul.007G235500.1	+	F-box and associated interaction domains-containing protein
			35972944	35978530	Phvul.007G235600.1	+	AMMECR1 family
			35982003	35982174	Phvul.007G235700.1	+	DVL family protein
			35989225	36011086	Phvul.007G235800.1	-	P-loop containing nucleoside triphosphate hydrolases superfamily protein
			36014040	36017136	Phvul.007G235900.1	+	vesicle-associated membrane protein 726
			36026076	36026989	Phvul.007G236000.1	-	F-box and associated interaction domains-containing protein
			36033862	36035389	Phvul.007G236100.1	-	F-box family protein
			36037221	36047380	Phvul.007G236200.1	+	Protein kinase superfamily protein
			36058440	36063782	Phvul.007G236300.1	+	Ankyrin repeat family protein
			36065163	36068592	Phvul.007G236400.1	+	Ankyrin repeat family protein
			36071615	36079866	Phvul.007G236500.1	+	RING/U-box superfamily protein
			36081204	36086526	Phvul.007G236600.1	-	peroxisomal 3-ketoacyl-CoA thiolase 3
			36091212	36095476	Phvul.007G236700.1	-	potassium channel beta subunit 1
			36129437	36134749	Phvul.007G236800.1	+	Pectin lyase-like superfamily protein
			36139076	36145895	Phvul.007G236950.1	-	Inosine triphosphate pyrophosphatase family protein
			36147955	36148362	Phvul.007G237100.1	-	low-molecular-weight cysteine-rich 44
			36152226	36152676	Phvul.007G237200.1	-	low-molecular-weight cysteine-rich 44
			36156843	36157314	Phvul.007G237300.1	-	Gamma-thionin family protein
			36168008	36168310	Phvul.007G237400.1	-	Gamma-thionin family protein
			36171267	36171606	Phvul.007G237500.1	-
			36174864	36175190	Phvul.007G237600.1	-	low-molecular-weight cysteine-rich 81
			36179387	36185694	Phvul.007G237700.1	+	Uncharacterized protein family (UPF0016)
			36187140	36191195	Phvul.007G237800.1	-	Core-2/I-branching beta-1,6-N-acetylglucosaminyltransferase family protein
			36193520	36197934	Phvul.007G237900.1	+
			36199003	36202169	Phvul.007G238000.1	+	hydroxyethylthiazole kinase family protein
			36202756	36203500	Phvul.007G238100.1	-	Disease resistance-responsive (dirigent-like protein) family protein
			36204940	36205843	Phvul.007G238200.1	-	Disease resistance-responsive (dirigent-like protein) family protein
			36207176	36212620	Phvul.007G238300.1	-	Serinc-domain containing serine and sphingolipid biosynthesis protein
			36216843	36222398	Phvul.007G238400.1	+	RING/FYVE/PHD zinc finger superfamily protein
			36222653	36227276	Phvul.007G238500.1	-	heat shock protein 60
			36228862	36232366	Phvul.007G238600.1	+	GRIM-19 protein
			36236651	36250915	Phvul.007G238700.1	+	BLISTER
		ss715647732	31695442	31696560	Phvul.007G195000.1	+	lateral organ boundaries-domain 29
			31720498	31721854	Phvul.007G195100.1	-	lateral organ boundaries-domain 16
			31731573	31736763	Phvul.007G195200.1	+	Outer membrane OMP85 family protein
			31738111	31751447	Phvul.007G195300.1	+	BET1P/SFT1P-like protein 14A
			31752105	31755646	Phvul.007G195400.1	-
			31768106	31769213	Phvul.007G195500.2	-	C2H2 and C2HC zinc fingers superfamily protein
			31790639	31791699	Phvul.007G195600.1	-	C2H2 and C2HC zinc fingers superfamily protein
			31794715	31815353	Phvul.007G195700.1	-	P-loop containing nucleoside triphosphate hydrolases superfamily protein
			31891209	31891647	Phvul.007G195900.1	-	nuclear factor Y, subunit B4
			31914634	31917247	Phvul.007G196000.1	+
			31945632	31949347	Phvul.007G196100.1	+	indeterminate(ID)-domain 2
			31953487	31955128	Phvul.007G196200.1	+	Photosystem II reaction center PsbP family protein
			31955075	31962144	Phvul.007G196300.1	-	Zinc finger, RING-type;Transcription factor jumonji/aspartyl beta-hydroxylase
			31976844	31979880	Phvul.007G196400.1	+	Transducin/WD40 repeat-like superfamily protein
			31980799	31981195	Phvul.007G196500.1	-
			31983994	31990827	Phvul.007G196600.2	-	RECQ helicase SIM
			31994195	31997963	Phvul.007G196700.1	-	Actin-binding FH2 (formin homology 2) family protein
			32011373	32017317	Phvul.007G196800.1	+	respiratory burst oxidase homolog B
			32025035	32027433	Phvul.007G196900.1	+	Heavy metal transport/detoxification superfamily protein
			32032978	32034534	Phvul.007G197000.1	+	rapid alkalinization factor 1
			32045066	32048520	Phvul.007G197100.1	+	regulatory particle triple-A ATPase 5A
			32049797	32051652	Phvul.007G197200.1	-	translationally controlled tumor protein
			32054880	32065454	Phvul.007G197300.1	+	RING/U-box superfamily protein
			32067563	32073883	Phvul.007G197400.1	+	SERINE-ARGININE PROTEIN 30
			32075338	32078388	Phvul.007G197500.1	+	Hypoxia-responsive family protein
			32082728	32083878	Phvul.007G197600.1	+	Ribosomal L22e protein family
			32098664	32100950	Phvul.007G197700.1	+	Dormancy/auxin associated family protein
			32103327	32106891	Phvul.007G197800.1	+
			32108843	32111103	Phvul.007G197900.1	+	Ribosomal protein L18e/L15 superfamily protein
			32118487	32120161	Phvul.007G198000.1	-	alpha/beta-Hydrolases superfamily protein
			32125110	32127611	Phvul.007G198100.1	-	Plant invertase/pectin methylesterase inhibitor superfamily
			32128237	32130200	Phvul.007G198200.1	-	Plant invertase/pectin methylesterase inhibitor superfamily
			32134539	32138869	Phvul.007G198300.1	-	Protein of unknown function (DUF1399)
			32150881	32152413	Phvul.007G198400.1	-	phloem protein 2-B15
			32155725	32159211	Phvul.007G198500.1	+	Tetratricopeptide repeat (TPR)-like superfamily protein
			32166944	32176990	Phvul.007G198600.1	+	phospholipase D P1
			32199646	32202909	Phvul.007G198700.1	+	Protein phosphatase 2C family protein
			32219464	32221480	Phvul.007G198800.1	-	nine-cis-epoxycarotenoid dioxygenase 5
			32230867	32239431	Phvul.007G198900.1	+	TOPLESS-related 3
			32249677	32256522	Phvul.007G199000.1	+	kinesin 4
			32261766	32265150	Phvul.007G199100.1	+	Protein phosphatase 2C family protein
			32266613	32270164	Phvul.007G199200.1	-	mitochondrially targeted single-stranded DNA binding protein
			32270469	32271381	Phvul.007G199300.1	+
			32271733	32274864	Phvul.007G199400.1	-	PRP38 family protein
			32278631	32282125	Phvul.007G199500.3	+	RING/U-box protein
			32282589	32285226	Phvul.007G199600.2	-	Drought-responsive family protein
			32288111	32293008	Phvul.007G199700.1	+	syntaxin of plants 43
			32295855	32298690	Phvul.007G199800.1	-	Polynucleotidyl transferase, ribonuclease H-like superfamily protein
			32300962	32305833	Phvul.007G199900.1	-	importin alpha isoform 2
			32307612	32313671	Phvul.007G200000.1	+	Polynucleotidyl transferase, ribonuclease H-like superfamily protein
			32313897	32314546	Phvul.007G200100.1	+	Protein of unknown function (DUF3511)
			32315553	32321796	Phvul.007G200200.1	+	RECQ helicase l1
			32328349	32332344	Phvul.007G200300.1	+
			32345941	32347590	Phvul.007G200400.2	+	Protein of unknown function (DUF1645)
			32350427	32352299	Phvul.007G200500.1	+	Tetratricopeptide repeat (TPR)-like superfamily protein
			32353574	32354675	Phvul.007G200600.1	-
			32356144	32357170	Phvul.007G200700.1	+	Adenine nucleotide alpha hydrolases-like superfamily protein
			32359618	32362974	Phvul.007G200800.1	-	calreticulin 1a
			32367258	32368652	Phvul.007G200900.1	-	Pseudouridine synthase family protein
			32368734	32379835	Phvul.007G201000.1	+
			32384697	32387800	Phvul.007G201100.1	+
			32390641	32401947	Phvul.007G201200.1	-	lon protease 1
			32406778	32408830	Phvul.007G201300.1	+
			32412462	32416692	Phvul.007G201400.1	-	KNOTTED-like from Arabidopsis thaliana 2
			32431665	32440644	Phvul.007G201500.1	-	Uncharacterized protein
			32443384	32448435	Phvul.007G201600.1	-	Tetratricopeptide repeat (TPR)-like superfamily protein
			32465850	32469924	Phvul.007G201700.1	-	Galactose oxidase/kelch repeat superfamily protein
			32476116	32481223	Phvul.007G201800.1	-	iron-regulated protein 3
			32481792	32485342	Phvul.007G201900.1	-	Pectin lyase-like superfamily protein
			32495429	32498524	Phvul.007G202000.1	-	Pectin lyase-like superfamily protein
			32507202	32509368	Phvul.007G202100.1	+	HMG (high mobility group) box protein with ARID/BRIGHT DNA-binding domain
			32520216	32521175	Phvul.007G202200.1	+	basic helix-loop-helix (bHLH) DNA-binding superfamily protein
			32536309	32538758	Phvul.007G202300.1	-
			32541465	32541859	Phvul.007G202400.2	-
			32545437	32548680	Phvul.007G202500.1	+	glucan synthase-like 12
			32557415	32562830	Phvul.007G202600.1	+
			32563433	32580790	Phvul.007G202700.1	+	Metallopeptidase M24 family protein
			32585618	32586448	Phvul.007G202800.2	+	Protein of unknown function, DUF538
			32587684	32590723	Phvul.007G202900.1	-	agenet domain-containing protein
			32591200	32592114	Phvul.007G203000.1	-	Tetratricopeptide repeat (TPR)-like superfamily protein
			32592788	32596747	Phvul.007G203100.1	-	Plant neutral invertase family protein
			32598121	32600900	Phvul.007G203200.1	-	Clathrin adaptor complexes medium subunit family protein
			32604505	32608166	Phvul.007G203300.1	-
			32610927	32612577	Phvul.007G203400.1	+	galactinol synthase 2
			32617576	32621392	Phvul.007G203500.1	+	non-intrinsic ABC protein 9
			32621895	32625114	Phvul.007G203600.1	-	ADP-ribosylation factor A1F
			32638348	32639245	Phvul.007G203700.1	-
			32649399	32652125	Phvul.007G203800.3	+	Peptidase C15, pyroglutamyl peptidase I-like
			32654933	32659474	Phvul.007G203900.1	-	C2H2 and C2HC zinc fingers superfamily protein
			32660600	32664593	Phvul.007G204000.1	-	shaggy-related kinase 11
			32671409	32682772	Phvul.007G204100.1	-	Sec23/Sec24 protein transport family protein
			32686409	32687121	Phvul.007G204200.1	+
			32693900	32698615	Phvul.007G204300.2	-	Protein kinase superfamily protein
			32713068	32716636	Phvul.007G204400.1	+	Carbohydrate-binding X8 domain superfamily protein
			32721261	32726208	Phvul.007G204500.1	-
			32733336	32736219	Phvul.007G204600.1	+	Pentatricopeptide repeat (PPR) superfamily protein
			32739246	32740616	Phvul.007G204700.1	-
			32748472	32749795	Phvul.007G204900.1	-	Pyridoxal phosphate (PLP)-dependent transferases superfamily protein
			32755597	32759037	Phvul.007G205000.1	-
			32759932	32764966	Phvul.007G205100.1	+	aspartic proteinase A1
			32776414	32776920	Phvul.007G205200.1	+
			32782673	32783116	Phvul.007G205300.1	+
			32799929	32800355	Phvul.007G205400.1	+
			32804526	32805000	Phvul.007G205500.1	+	AGAMOUS-like 80
			32807620	32807960	Phvul.007G205600.2	+
			32821912	32822392	Phvul.007G205700.1	-	AGAMOUS-like 38
			32824587	32826811	Phvul.007G205800.2	+	anaphase-promoting complex/cyclosome 11
			32828085	32829220	Phvul.007G205901.1	-	Low temperature and salt responsive protein family
			32844635	32849427	Phvul.007G206000.4	+	phytochrome interacting factor 3
			32849804	32856278	Phvul.007G206100.1	-	neurofilament protein-related
DL (L* initial - L* final)	Chr03	ss715645575	50688847	50696463	Phvul.003G269300.3	+	ubiquitin family protein
			50700079	50716071	Phvul.003G269400.1	+	Phosphoinositide phosphatase family protein
			50717197	50717755	Phvul.003G269500.1	-	Disease resistance-responsive (dirigent-like protein) family protein
			50720259	50724764	Phvul.003G269600.1	-	Undecaprenyl pyrophosphate synthetase family protein
			50726452	50731046	Phvul.003G269700.1	-	Protein kinase superfamily protein
			50736692	50738996	Phvul.003G269800.1	-	RNA-binding (RRM/RBD/RNP motifs) family protein
			50740568	50752595	Phvul.003G269900.1	-
			50757952	50759615	Phvul.003G270000.1	+	high mobility group B2
			50759968	50769803	Phvul.003G270100.1	-	Transducin/WD40 repeat-like superfamily protein
			50774337	50779552	Phvul.003G270200.1	+
			50788010	50790285	Phvul.003G270300.1	+
			50795889	50797467	Phvul.003G270400.1	+	Transmembrane amino acid transporter family protein
			50801501	50806150	Phvul.003G270500.1	+	Protein kinase superfamily protein
			50808494	50812065	Phvul.003G270600.1	+	glutamate receptor 3.3
			50811777	50811990	Phvul.003G270700.1	+
			50820686	50823695	Phvul.003G270800.2	+	glutamate receptor 3.3
			50828531	50833519	Phvul.003G270900.1	+	glutamate receptor 3.6
			50834080	50841491	Phvul.003G271000.1	-	Endoribonuclease/protein kinase IRE1-like
			50844777	50845005	Phvul.003G271100.1	+
			50849867	50853611	Phvul.003G271200.1	-	Auxin efflux carrier family protein
			50876281	50882326	Phvul.003G271300.1	+	Seven transmembrane MLO family protein
			50904021	50904843	Phvul.003G271400.1	+	RING/U-box superfamily protein
			50909728	50912844	Phvul.003G271500.1	-	tonoplast monosaccharide transporter3
			50915764	50923000	Phvul.003G271600.1	-
			50936693	50937745	Phvul.003G271700.1	+
			50950199	50954070	Phvul.003G271800.1	+	hydroxy methylglutaryl CoA reductase 1
			50956248	50959139	Phvul.003G271900.1	-	NADPH-dependent thioredoxin reductase A
			50963099	50963745	Phvul.003G272000.1	-
			50967785	50974522	Phvul.003G272100.1	+	serine/threonine phosphatase 7
			50976749	50985078	Phvul.003G272200.1	-	ARID/BRIGHT DNA-binding domain-containing protein
			50994708	50998472	Phvul.003G272300.1	+	Auxin efflux carrier family protein
			51002229	51004820	Phvul.003G272400.1	-	Tetratricopeptide repeat (TPR)-like superfamily protein
			51005170	51009138	Phvul.003G272500.1	-	diacylglycerol acyltransferase family
			51014645	51018822	Phvul.003G272600.1	-	diacylglycerol acyltransferase family
			51022430	51022847	Phvul.003G272700.1	-	Protein of unknown function (DUF1278)
			51023883	51027938	Phvul.003G272800.1	-
			51029403	51031731	Phvul.003G272900.1	+	pinoresinol reductase 1
			51031819	51036758	Phvul.003G273000.1	-	plastid transcriptionally active 17
			51039334	51049764	Phvul.003G273100.1	-	chromomethylase 2
			51054999	51058147	Phvul.003G273200.1	-
			51060869	51063260	Phvul.003G273300.1	+	ubiquitin-conjugating enzyme 28
			51072515	51076947	Phvul.003G273400.1	+	Sec14p-like phosphatidylinositol transfer family protein
			51079898	51087971	Phvul.003G273500.1	-	suppressor of abi3-5
			51095115	51097124	Phvul.003G273600.1	+	C2H2-type zinc finger family protein
			51102472	51109779	Phvul.003G273700.1	+	Leucine-rich repeat protein kinase family protein
			51111394	51116835	Phvul.003G273800.1	-	Protein of unknown function (DUF1350)
			51118437	51125835	Phvul.003G273900.1	+	basic region/leucine zipper transcription factor 16
			51129370	51135715	Phvul.003G274000.1	+	membrane protein, putative
			51137943	51141464	Phvul.003G274100.1	+	Plant protein of unknown function (DUF827)
			51143875	51146424	Phvul.003G274200.1	+
			51149280	51158207	Phvul.003G274300.1	+	Transcription factor GTE6
			51159592	51162542	Phvul.003G274400.1	+	Protein of unknown function (DUF1639)
			51164597	51181990	Phvul.003G274500.1	-	Arp2/3 complex, 34 kD subunit p34-Arc
			51183879	51190481	Phvul.003G274600.1	+	Peptidase M50 family protein
			51220951	51225940	Phvul.003G274700.1	+	CTP synthase family protein
			51229283	51246559	Phvul.003G274800.1	-	phototropin 2
			51250904	51258420	Phvul.003G274900.1	-	actin-related protein 8
			51261492	51264783	Phvul.003G275000.1	+	Calcium-binding EF-hand family protein
			51268046	51288621	Phvul.003G275100.1	+	RNA recognition motif (RRM)-containing protein
			51290219	51293441	Phvul.003G275200.1	+	Domain of unknown function (DUF23)
			51297080	51298004	Phvul.003G275300.1	-
			51298503	51307087	Phvul.003G275400.3	-
			51310643	51329624	Phvul.003G275500.1	-	yeast YAK1-related gene 1
			51332820	51333199	Phvul.003G275600.1	-
			51342917	51349373	Phvul.003G275700.1	+	aminophospholipid ATPase 1
			51353104	51356142	Phvul.003G275800.1	+	cycling DOF factor 1
			51358168	51358387	Phvul.003G275900.1	-
			51359829	51363691	Phvul.003G276000.1	+	Transducin/WD40 repeat-like superfamily protein
			51365983	51374240	Phvul.003G276100.1	+	Erv1/Alr family protein
			51372195	51374180	Phvul.003G276200.1	-	HSP20-like chaperones superfamily protein
			51376480	51378240	Phvul.003G276300.1	-	Amino acid permease family protein
			51380949	51382107	Phvul.003G276500.1	-	breast basic conserved 1
			51385613	51386771	Phvul.003G276400.1	+	breast basic conserved 1
			51387243	51389285	Phvul.003G276600.1	-	Plant protein of unknown function (DUF946)
			51391017	51391604	Phvul.003G276700.1	-
			51393046	51393574	Phvul.003G276800.1	-	RING-H2 finger A3A
			51395113	51400707	Phvul.003G276900.1	-	putrescine-binding periplasmic protein-related
			51401729	51403270	Phvul.003G277000.1	-	Eukaryotic aspartyl protease family protein
			51414400	51415690	Phvul.003G277100.1	+	Eukaryotic aspartyl protease family protein
			51419502	51421308	Phvul.003G277200.1	+	UDP-Glycosyltransferase superfamily protein
			51421492	51426847	Phvul.003G277300.1	-	Major facilitator superfamily protein
			51431903	51434651	Phvul.003G277400.1	+	Tetratricopeptide repeat (TPR)-like superfamily protein
			51439445	51444213	Phvul.003G277500.1	+	Pectinacetylesterase family protein
			51454060	51458474	Phvul.003G277600.1	+	Pectinacetylesterase family protein
			51459935	51468848	Phvul.003G277700.1	+	RING/U-box superfamily protein
			51469994	51475970	Phvul.003G277800.2	-	RHO guanyl-nucleotide exchange factor 14
			51479759	51480383	Phvul.003G277900.1	-
			51490498	51496568	Phvul.003G278000.1	-	Tetratricopeptide repeat (TPR)-like superfamily protein
			51504482	51504979	Phvul.003G278100.1	+
			51514162	51522692	Phvul.003G278200.1	+	Long-chain fatty alcohol dehydrogenase family protein
			51525548	51527033	Phvul.003G278300.1	+	Protein of unknown function (DUF1218)
			51539101	51541642	Phvul.003G278400.1	-	cytochrome P450, family 707, subfamily A, polypeptide 1
			51561490	51572024	Phvul.003G278500.2	+	xyloglucanase 113
			51575094	51577055	Phvul.003G278700.1	-
			51584727	51588182	Phvul.003G278800.1	-	ATP-binding cassette 14
			51601708	51610954	Phvul.003G278900.1	+	nodulin MtN21 /EamA-like transporter family protein
			51613592	51623506	Phvul.003G279000.1	+	GDA1/CD39 nucleoside phosphatase family protein
			51624729	51628536	Phvul.003G279100.1	+	Phospholipid/glycerol acyltransferase family protein
			51639009	51648262	Phvul.003G279200.1	+	kinesin-like calmodulin-binding protein (ZWICHEL)
			51651651	51656804	Phvul.003G279300.2	-	Subtilase family protein
			51664710	51667372	Phvul.003G279400.2	-	Putative membrane lipoprotein
			51680519	51686288	Phvul.003G279500.1	+	DZC (Disease resistance/zinc finger/chromosome condensation-like region) domain containing protein
			51689450	51693885	Phvul.003G279600.1	-	Protein kinase superfamily protein
			51694351	51694477	Phvul.003G279701.1	-	conserved peptide upstream open reading frame 25
			51701522	51708653	Phvul.003G279800.1	-	mechanosensitive channel of small conductance-like 10
			51712540	51716515	Phvul.003G279900.1	-
			51717767	51723499	Phvul.003G280000.1	-	S-adenosyl-L-methionine-dependent methyltransferases superfamily protein
			51725212	51729716	Phvul.003G280100.1	-	S-adenosyl-L-methionine-dependent methyltransferases superfamily protein
			51735906	51736489	Phvul.003G280200.1	+
			51740307	51744215	Phvul.003G280300.1	-	tetratricopeptide repeat (TPR)-containing protein
			51745438	51758779	Phvul.003G280400.1	+	5\'-3\' exoribonuclease 3
			51761344	51763660	Phvul.003G280500.1	-	18S pre-ribosomal assembly protein gar2-related
			51768347	51773960	Phvul.003G280600.1	-	D-aminoacyl-tRNA deacylases
			51776414	51786980	Phvul.003G280700.1	+	Translin family protein
			51791626	51792949	Phvul.003G280800.1	-	sulfotransferase 2A
			51802643	51806231	Phvul.003G280900.1	+	ACT domain repeat 4
			51810722	51816309	Phvul.003G281000.2	-	K-box region and MADS-box transcription factor family protein
			51845667	51857318	Phvul.003G281100.2	+	LAG1 longevity assurance homolog 3
	Chr08	ss715646104 and ss715646121	60886732	60890603	Phvul.008G261900.1	+	RNA recognition motif (RRM)-containing protein
			60891732	60893139	Phvul.008G262000.1	-	UDP-glucosyl transferase 71D1
			60894594	60896049	Phvul.008G262100.1	-	UDP-glucosyl transferase 71D1
			60899068	60901494	Phvul.008G262200.1	-	Quinone reductase family protein
			60904610	60911635	Phvul.008G262300.1	+	FTSH protease 9
			60914291	60915441	Phvul.008G262400.1	+	JOSEPHIN-like protein
			60917753	60918425	Phvul.008G262500.1	+	josephin protein-related
			60922408	60924271	Phvul.008G262600.1	+	cytochrome P450, family 86, subfamily A, polypeptide 1
			60927850	60931818	Phvul.008G262700.1	-	myb domain protein 64
			60936125	60939304	Phvul.008G262800.1	+
			60949748	60951754	Phvul.008G262900.1	-	Duplicated homeodomain-like superfamily protein
			60964820	60968048	Phvul.008G263100.1	-	Laccase/Diphenol oxidase family protein
			60974391	60976617	Phvul.008G263300.1	+	peptide transporter 5
			60977510	60978773	Phvul.008G263400.1	+
			60981165	60982650	Phvul.008G263500.1	-	Protein of unknown function (DUF740)
			60986433	60988560	Phvul.008G263600.1	+	Thioesterase superfamily protein
			60990087	60994704	Phvul.008G263700.1	+	phosphate transporter 4;3
			61010089	61010876	Phvul.008G263800.1	+	Histone superfamily protein
			61016877	61021799	Phvul.008G263900.1	+	calmodulin-binding receptor-like cytoplasmic kinase 1
			61022621	61023524	Phvul.008G264000.1	-	Plant protein of unknown function (DUF868)
			61026064	61032365	Phvul.008G264100.1	-	Integrin-linked protein kinase family
			61034065	61037291	Phvul.008G264200.1	+	coenzyme Q 3
			61037338	61038013	Phvul.008G264300.1	-	2-oxoglutarate (2OG) and Fe(II)-dependent oxygenase superfamily protein
			61040890	61051023	Phvul.008G264400.1	-	Leucine-rich repeat transmembrane protein kinase
			61056339	61060821	Phvul.008G264500.1	-	TRICHOME BIREFRINGENCE-LIKE 43
			61064853	61065423	Phvul.008G264600.1	-	Predicted AT-hook DNA-binding family protein
			61068699	61072355	Phvul.008G264700.1	-	alpha-crystallin domain 32.1
			61073407	61075703	Phvul.008G264800.2	-	DNA/RNA-binding protein Kin17, conserved region
			61077223	61081980	Phvul.008G264900.1	-	Small nuclear ribonucleoprotein family protein
			61079843	61080212	Phvul.008G265000.1	+
			61085960	61090482	Phvul.008G265100.1	+	glucose 6-phosphate/phosphate translocator 1
			61097625	61099525	Phvul.008G265200.1	+	F-box/RNI-like superfamily protein
			61103495	61106198	Phvul.008G265300.1	-	Ras-related small GTP-binding family protein
			61114666	61117491	Phvul.008G265400.1	+	chloroplastic lipocalin
			61119478	61122383	Phvul.008G265600.2	-
			61119945	61120410	Phvul.008G265500.1	+
			61123965	61134421	Phvul.008G265700.1	-	polymerase gamma 2
			61135579	61138892	Phvul.008G265800.1	-	Protein kinase superfamily protein
			61145416	61147356	Phvul.008G265900.1	+	disease resistance protein (TIR-NBS-LRR class), putative
			61150354	61156089	Phvul.008G266000.1	+
			61157771	61160629	Phvul.008G266100.1	-	Transmembrane proteins 14C
			61163473	61165230	Phvul.008G266200.1	+	DTW domain-containing protein
			61165307	61168269	Phvul.008G266300.1	-	purple acid phosphatase 18
			61169908	61190861	Phvul.008G266400.1	+	ARM repeat superfamily protein
			61192189	61192654	Phvul.008G266500.1	-	Domain of unknown function (DUF313)
			61203175	61207570	Phvul.008G266600.1	-	calmodulin-domain protein kinase 9
			61215140	61216665	Phvul.008G266700.1	+	RING/U-box superfamily protein
			61217929	61220326	Phvul.008G266800.2	+	endoribonuclease L-PSP family protein
			61223039	61228439	Phvul.008G266900.1	+	OTU-like cysteine protease family protein
			61232726	61232993	Phvul.008G267000.1	-
			61239365	61242231	Phvul.008G267100.2	+	peptide met sulfoxide reductase 4
			61247511	61251485	Phvul.008G267200.1	+
			61252362	61255894	Phvul.008G267300.1	+
			61256160	61261254	Phvul.008G267400.3	-	heat shock protein 70 (Hsp 70) family protein
			61263361	61268582	Phvul.008G267500.1	+	DEA(D/H)-box RNA helicase family protein
			61269167	61271742	Phvul.008G267600.1	+	disease resistance protein (TIR-NBS-LRR class), putative
			61284037	61286276	Phvul.008G267700.1	+	disease resistance protein (TIR-NBS-LRR class), putative
			61286364	61287756	Phvul.008G267800.1	-	Translation initiation factor SUI1 family protein
			61288631	61292394	Phvul.008G267900.1	-	syntaxin of plants 61
			61301322	61302757	Phvul.008G268000.1	+	Protein of unknown function, DUF584
			61305774	61306599	Phvul.008G268100.1	-	geranylgeranyl reductase
			61310029	61310854	Phvul.008G268200.1	-	geranylgeranyl pyrophosphate synthase 1
			61317143	61320877	Phvul.008G268300.1	+	RNI-like superfamily protein
			61321587	61323852	Phvul.008G268400.1	+	Mitochondrial glycoprotein family protein
			61325866	61326690	Phvul.008G268500.1	-	LOB domain-containing protein 24
			61330936	61331185	Phvul.008G268600.1	-
			61338344	61343080	Phvul.008G268700.1	-	DNA-binding bromodomain-containing protein
			61357739	61362091	Phvul.008G268800.2	+	GDSL-like Lipase/Acylhydrolase superfamily protein
			61362664	61373627	Phvul.008G268900.3	-	MUTS-homologue 5
			61382014	61384556	Phvul.008G269000.1	+	Ribosomal protein L7Ae/L30e/S12e/Gadd45 family protein
			61386576	61393915	Phvul.008G269100.2	+
			61394368	61395392	Phvul.008G269200.1	-
			61396931	61403435	Phvul.008G269300.1	+	Dihydrolipoamide succinyltransferase
			61404274	61405419	Phvul.008G269400.2	+	B-cell receptor-associated 31-like
			61405529	61406740	Phvul.008G269500.1	-	Stigma-specific Stig1 family protein
			61408687	61412350	Phvul.008G269600.1	-	mannose-1-phosphate guanylyltransferase (GDP)s;GDP-galactose:mannose-1-phosphate guanylyltransferases;GDP-galactose:glucose-1-phosphate guanylyltransferases;GDP-galactose:myoinositol-1-phosphate guanylyltransferases;glucose-1-phosphate guanylyltransferase
			61421737	61422507	Phvul.008G269700.1	+
			61427309	61429007	Phvul.008G269800.1	+	RNAse THREE-like protein 2
			61429628	61434687	Phvul.008G269900.1	-	Cell differentiation, Rcd1-like protein
			61436393	61439858	Phvul.008G270000.1	-	Auxin-responsive family protein
			61442451	61448642	Phvul.008G270100.1	-	Ubiquitin C-terminal hydrolases superfamily protein
			61449459	61465109	Phvul.008G270200.1	+
			61466491	61471559	Phvul.008G270300.1	+	SWAP (Suppressor-of-White-APricot)/surp domain-containing protein
			61473152	61475518	Phvul.008G270400.1	+	transcription factor IIIA
			61477363	61479640	Phvul.008G270500.1	+	WRKY family transcription factor
			61481956	61485088	Phvul.008G270600.1	+	PYRIMIDINE B
			61486380	61490906	Phvul.008G270700.1	-	co-factor for nitrate, reductase and xanthine dehydrogenase 5
			61492598	61494019	Phvul.008G270800.1	+
			61500714	61503593	Phvul.008G270900.1	-	glycosyl hydrolase 9B8
			61512867	61515319	Phvul.008G271000.1	+	O-Glycosyl hydrolases family 17 protein
			61525184	61526369	Phvul.008G271100.1	+	ethylene responsive element binding factor 3
			61533178	61533748	Phvul.008G271200.1	-
			61537825	61545322	Phvul.008G271300.1	+	EPS15 homology domain 1
			61546317	61550755	Phvul.008G271400.1	+	Co-chaperone GrpE family protein
			61551355	61553714	Phvul.008G271500.1	-	Pectin lyase-like superfamily protein
			61563965	61566670	Phvul.008G271600.1	+	Pectin lyase-like superfamily protein
			61570708	61571513	Phvul.008G271700.1	+	Bifunctional inhibitor/lipid-transfer protein/seed storage 2S albumin superfamily protein
			61575618	61584103	Phvul.008G271800.1	+	Pectin lyase-like superfamily protein
			61586506	61587173	Phvul.008G271900.2	+	Bifunctional inhibitor/lipid-transfer protein/seed storage 2S albumin superfamily protein
			61589693	61591630	Phvul.008G272000.1	+	Pectin lyase-like superfamily protein
			61618468	61619717	Phvul.008G272100.1	+	F-box/RNI-like superfamily protein
			61626771	61628084	Phvul.008G272200.1	+	F-box/RNI-like/FBD-like domains-containing protein
			61629930	61631230	Phvul.008G272300.1	+	F-box/RNI-like/FBD-like domains-containing protein
			61638778	61644503	Phvul.008G272400.1	+	trigger factor type chaperone family protein
			61644699	61647836	Phvul.008G272500.2	-	Phosphatidate cytidylyltransferase family protein
			61654950	61660017	Phvul.008G272600.1	+	microtubule-associated proteins 65-1
			61661620	61664557	Phvul.008G272700.1	+	hydroxyproline-rich glycoprotein family protein
			61669424	61673954	Phvul.008G272800.1	-	IAA carboxylmethyltransferase 1
			61680348	61688466	Phvul.008G272900.1	-	RING/FYVE/PHD zinc finger superfamily protein
			61689606	61693982	Phvul.008G273000.1	-	lipid-binding serum glycoprotein family protein
			61695610	61702696	Phvul.008G273100.1	-	protein phosphatase X 2
			61707668	61710354	Phvul.008G273200.1	+	syntaxin of plants 51
			61711654	61712780	Phvul.008G273300.1	-	MBOAT (membrane bound O-acyl transferase) family protein
			61713346	61722909	Phvul.008G273400.5	-	ENHANCED DOWNY MILDEW 2
			61724996	61730972	Phvul.008G273500.4	-	fimbrin 1
			61735203	61737956	Phvul.008G273600.1	-	receptor like protein 6
			61741745	61747280	Phvul.008G273700.1	-	receptor like protein 27
			61749034	61750088	Phvul.008G273801.1	-	receptor like protein 40
			61755147	61758150	Phvul.008G273900.1	-	receptor like protein 19
			61776590	61779650	Phvul.008G274000.1	-	receptor like protein 34
			61783590	61786602	Phvul.008G274100.1	-	receptor like protein 50
			61791670	61796907	Phvul.008G274200.1	+	SHV3-like 2
			61799685	61804985	Phvul.008G274300.1	+	PLC-like phosphodiesterase family protein
			61810985	61814148	Phvul.008G274400.1	+	RmlC-like cupins superfamily protein
			61816750	61818668	Phvul.008G274500.1	-	tubulin folding cofactor A (KIESEL)
			61820191	61822332	Phvul.008G274600.1	-	Mitochondrial import inner membrane translocase subunit Tim17/Tim22/Tim23 family protein
			61823928	61829698	Phvul.008G274700.1	-	Kinesin motor family protein
			61835591	61838527	Phvul.008G274800.1	+	Calcium-dependent lipid-binding (CaLB domain) family protein
			61842560	61845929	Phvul.008G274900.1	-	RNA-binding (RRM/RBD/RNP motifs) family protein
			61853077	61855595	Phvul.008G275000.1	-	Leucine-rich repeat protein kinase family protein
			61858295	61860853	Phvul.008G275100.1	-	Protein kinase superfamily protein
			61868845	61871954	Phvul.008G275200.1	+	FRIGIDA like 1
			61876735	61882359	Phvul.008G275300.1	+	WRKY family transcription factor family protein
			61885431	61886659	Phvul.008G275400.1	+	zinc finger protein-related
			61886831	61889966	Phvul.008G275500.1	-	scarecrow-like 5
			61894390	61895938	Phvul.008G275600.1	-
			61895933	61898702	Phvul.008G275700.1	+	Mitochondrial transcription termination factor family protein
			61900828	61905459	Phvul.008G275800.1	-	CCCH-type zinc fingerfamily protein with RNA-binding domain
			61911752	61912667	Phvul.008G275900.1	+	Copper transport protein family
			61915573	61923570	Phvul.008G276000.1	-	CBS domain-containing protein / transporter associated domain-containing protein
			61925249	61926777	Phvul.008G276100.1	-	receptor like protein 24
			61927316	61928655	Phvul.008G276150.1	-	multidrug resistance-associated protein 3
			61928717	61929690	Phvul.008G276201.1	-	multidrug resistance-associated protein 10
			61929793	61931062	Phvul.008G276251.1	-	multidrug resistance-associated protein 3
			61935297	61935870	Phvul.008G276300.2	-	receptor like protein 6
			61938809	61940687	Phvul.008G276400.1	-	receptor like protein 27
			61941780	61942569	Phvul.008G276500.1	-	multidrug resistance-associated protein 3
			61943470	61943797	Phvul.008G276600.1	-	receptor like protein 27
			61955232	61956464	Phvul.008G277000.2	-	receptor like protein 6
			61957276	61958956	Phvul.008G277100.2	-	multidrug resistance-associated protein 3
			61960012	61960755	Phvul.008G277142.1	+
			61961554	61962863	Phvul.008G277184.1	-	receptor like protein 36
			61962867	61964475	Phvul.008G277226.1	-	receptor like protein 6
			61968904	61969916	Phvul.008G277268.1	+	receptor like protein 6
			61969926	61971992	Phvul.008G277310.1	+	receptor like protein 24
			61987964	61990190	Phvul.008G277352.1	+	receptor like protein 54
			61992946	61995648	Phvul.008G277400.2	-
			61997376	61998796	Phvul.008G277466.1	-	cytochrome P450, family 71, subfamily B, polypeptide 37
			61998841	61999528	Phvul.008G277532.1	-	cytochrome p450, family 71, subfamily B, polypeptide 11
			62000774	62004493	Phvul.008G277600.1	-	Tetratricopeptide repeat (TPR)-like superfamily protein
			62005971	62009596	Phvul.008G277700.1	-	20S proteasome beta subunit PBB2
			62011353	62012403	Phvul.008G277800.1	-	serine acetyltransferase 2;2
			62014833	62018386	Phvul.008G277900.1	+	Pectin lyase-like superfamily protein
			62020086	62022754	Phvul.008G278000.3	+	Pectin lyase-like superfamily protein
			62024174	62028675	Phvul.008G278100.1	-	Haloacid dehalogenase-like hydrolase (HAD) superfamily protein
			62030919	62031832	Phvul.008G278200.1	+
			62036111	62039593	Phvul.008G278300.1	-	Spo11/DNA topoisomerase VI, subunit A protein
			62040578	62043514	Phvul.008G278400.1	+	Outward rectifying potassium channel protein
			62046519	62047272	Phvul.008G278500.1	-
			62047805	62050356	Phvul.008G278600.1	+	Pyridoxal-5\'-phosphate-dependent enzyme family protein
			62050481	62052658	Phvul.008G278700.1	-
			62054771	62055494	Phvul.008G278800.1	+
			62057425	62058514	Phvul.008G278900.1	+	nuclear factor Y, subunit B3
			62060103	62061056	Phvul.008G279000.1	+
			62063683	62064187	Phvul.008G279100.1	-
			62065749	62069802	Phvul.008G279200.2	-	nicotinate/nicotinamide mononucleotide adenyltransferase
			62071476	62073771	Phvul.008G279300.1	+	Concanavalin A-like lectin protein kinase family protein
			62075435	62078915	Phvul.008G279350.1	-
			62081705	62087511	Phvul.008G279400.1	-	NOL1/NOP2/sun family protein / antitermination NusB domain-containing protein
			62096043	62097862	Phvul.008G279500.2	+	RPM1-interacting protein 4 (RIN4) family protein
			62098643	62102797	Phvul.008G279600.1	-	cellulose synthase like E1
			62107461	62111078	Phvul.008G279700.4	-	cellulose synthase like E1
			62121467	62125556	Phvul.008G279750.1	-	cellulose synthase like E1
			62128036	62132580	Phvul.008G279800.1	-	cellulose synthase like E1
			62137266	62140541	Phvul.008G279900.1	+	Plant protein of unknown function (DUF827)
			62141948	62145103	Phvul.008G280000.1	+	Sucrase/ferredoxin-like family protein
			62145130	62148866	Phvul.008G280100.1	-	Sec14p-like phosphatidylinositol transfer family protein
			62150474	62152805	Phvul.008G280200.1	-	accelerated cell death 2 (ACD2)
			62154258	62159534	Phvul.008G280300.1	-	accelerated cell death 2 (ACD2)
			62169484	62173418	Phvul.008G280400.1	+	oligopeptide transporter 1
			62174421	62177278	Phvul.008G280500.1	-	Uncharacterised protein family (UPF0172)
			62181808	62189234	Phvul.008G280600.1	+	Kinase-related protein of unknown function (DUF1296)
			62191246	62194999	Phvul.008G280700.2	-	Nucleotide/sugar transporter family protein
			62198632	62202744	Phvul.008G280800.1	+	ABC-2 type transporter family protein
			62203580	62206670	Phvul.008G280900.1	+
			62209833	62210835	Phvul.008G281000.1	-	receptor like protein 54
			62210954	62211626	Phvul.008G281100.1	+	receptor like protein 54
			62213598	62214910	Phvul.008G281200.1	+	serine-rich protein-related
			62217110	62220619	Phvul.008G281300.1	-	HEAT SHOCK PROTEIN 81.4
			62224007	62227376	Phvul.008G281400.1	-	HEAT SHOCK PROTEIN 81.4
			62239169	62243094	Phvul.008G281500.3	+	Leucine-rich receptor-like protein kinase family protein
			62245745	62251167	Phvul.008G281600.1	-	regulatory protein RecX family protein
			62252029	62252959	Phvul.008G281700.1	-	Plant protein of unknown function (DUF868)
			62254194	62263608	Phvul.008G281800.1	-	kinesin-like protein 1
			62270264	62276992	Phvul.008G281900.1	+	uridine kinase-like 4
			62278473	62281022	Phvul.008G282000.1	+	Aldolase superfamily protein
			62281382	62282629	Phvul.008G282100.1	-	Late embryogenesis abundant (LEA) hydroxyproline-rich glycoprotein family
			62286753	62287833	Phvul.008G282200.2	+	Copper transport protein family
			62294548	62295608	Phvul.008G282300.1	+	Copper transport protein family
			62301142	62301340	Phvul.008G282400.1	-
			62302433	62303278	Phvul.008G282500.1	-	Chaperone DnaJ-domain superfamily protein
			62308084	62312367	Phvul.008G282600.1	+	seed imbibition 1
			62313154	62316722	Phvul.008G282700.1	+	cytochrome c oxidase 15
			62323637	62327090	Phvul.008G282800.1	+	amino acid permease 7
			62327399	62331039	Phvul.008G282900.1	-	CCCH-type zinc fingerfamily protein with RNA-binding domain
			62339688	62343580	Phvul.008G283000.1	+	amino acid permease 7
			62343786	62347438	Phvul.008G283100.1	-	nuclear factor Y, subunit A9
			62351942	62359482	Phvul.008G283200.1	+	histone deacetylase 9
			62359836	62360049	Phvul.008G283300.1	-
			62362921	62365710	Phvul.008G283400.1	+	Chaperonin-like RbcX protein
			62367015	62373489	Phvul.008G283500.1	-	ARM repeat superfamily protein
			62374427	62377474	Phvul.008G283600.1	-	Nucleotide-diphospho-sugar transferases superfamily protein
			62381922	62388175	Phvul.008G283700.1	+	Neutral/alkaline non-lysosomal ceramidase
			62390341	62398328	Phvul.008G283801.1	+	cytosolic enolase
			62399524	62400643	Phvul.008G283900.1	-	proliferating cell nuclear antigen 2
			62409677	62413126	Phvul.008G284000.1	+	ADP glucose pyrophosphorylase 1
			62425282	62429717	Phvul.008G284100.1	+	Transducin/WD40 repeat-like superfamily protein
			62433484	62439573	Phvul.008G284200.1	-	phytochromobilin:ferredoxin oxidoreductase, chloroplast / phytochromobilin synthase (HY2)
			62446987	62447863	Phvul.008G284300.1	+	F-box family protein
			62449760	62453236	Phvul.008G284400.1	+	DNAJ heat shock N-terminal domain-containing protein
			62454695	62464470	Phvul.008G284500.1	+	NB-ARC domain-containing disease resistance protein
			62478341	62480068	Phvul.008G284700.1	-
			62484788	62487886	Phvul.008G284800.1	+	Sterile alpha motif (SAM) domain-containing protein
			62489788	62496322	Phvul.008G284900.1	+	Nucleoporin, Nup133/Nup155-like
			62499968	62503573	Phvul.008G285000.1	+	ATPase E1-E2 type family protein / haloacid dehalogenase-like hydrolase family protein
		ss715646652	58376916	58386846	Phvul.008G235400.1	-	Protein of unknown function DUF2359, transmembrane
			58392198	58394867	Phvul.008G235500.1	+	RGA-like 1
			58400655	58402034	Phvul.008G235600.1	-	high mobility group A
			58409146	58413927	Phvul.008G235700.1	-	Protein of unknown function, DUF593
			58415804	58423340	Phvul.008G235800.3	-	senescence-associated family protein
			58426930	58435798	Phvul.008G235900.1	-	CCAAT-binding factor
			58445626	58448910	Phvul.008G236000.2	+	high mobility group A
			58452947	58453676	Phvul.008G236200.1	+
			58458283	58459694	Phvul.008G236300.2	+	Protein of Unknown Function (DUF239)
			58460693	58463900	Phvul.008G236400.1	-	ADP-ribosylation factor-like A1A
			58475675	58478112	Phvul.008G236500.1	+	myb domain protein 20
			58506555	58519567	Phvul.008G236600.1	-
			58524414	58527379	Phvul.008G236700.1	+	O-Glycosyl hydrolases family 17 protein
			58531269	58533279	Phvul.008G236800.1	-	SGNH hydrolase-type esterase superfamily protein
			58536416	58539759	Phvul.008G236900.1	-	receptor-like kinase 1
			58548464	58550096	Phvul.008G237000.1	-	HSP20-like chaperones superfamily protein
			58555904	58557622	Phvul.008G237100.2	-	plasmodesmata-located protein 7
			58561779	58563300	Phvul.008G237200.1	-	nudix hydrolase homolog 18
			58581447	58585204	Phvul.008G237400.1	+	glutamine synthase clone R1
			58588596	58592941	Phvul.008G237500.1	+	glutamine synthase clone R1
			58595051	58595792	Phvul.008G237600.1	+
			58597574	58601363	Phvul.008G237700.1	+	Pentatricopeptide repeat (PPR) superfamily protein
			58606006	58607737	Phvul.008G237800.1	-	Eukaryotic aspartyl protease family protein
			58613451	58621035	Phvul.008G237900.1	-	NAD(P)-binding Rossmann-fold superfamily protein
			58620774	58624825	Phvul.008G238000.2	+	zinc ion binding
			58672776	58683174	Phvul.008G238100.1	+	STELAR K+ outward rectifier
			58684259	58684478	Phvul.008G238200.1	-
			58692168	58698523	Phvul.008G238300.1	+	PLATZ transcription factor family protein
			58700112	58702955	Phvul.008G238400.1	-	RING/FYVE/PHD zinc finger superfamily protein
			58710510	58712837	Phvul.008G238500.1	-	CYS, MET, PRO, and GLY protein 1
			58721396	58725861	Phvul.008G238600.2	-	transmembrane kinase 1
			58739496	58742260	Phvul.008G238700.1	+	zinc finger protein 4
			58747955	58750204	Phvul.008G238800.1	+
			58753814	58759017	Phvul.008G238900.1	-	Homeodomain-like superfamily protein
			58777632	58778208	Phvul.008G239000.1	-
			58783918	58785019	Phvul.008G239100.1	-
			58790739	58796624	Phvul.008G239200.1	+	PRP38 family protein
			58797048	58801184	Phvul.008G239300.1	-	Endomembrane protein 70 protein family
			58805792	58807068	Phvul.008G239400.1	-
			58808689	58809905	Phvul.008G239500.1	+	Adenine nucleotide alpha hydrolases-like superfamily protein
			58823982	58826861	Phvul.008G239600.1	+	Concanavalin A-like lectin protein kinase family protein
			58829074	58834046	Phvul.008G239700.1	-	glutamate decarboxylase
			58838085	58845985	Phvul.008G239800.1	-	Protein kinase superfamily protein
			58848623	58853504	Phvul.008G239900.1	-	cytosolic NADP+-dependent isocitrate dehydrogenase
			58875078	58875687	Phvul.008G240000.1	-	Protein of Unknown Function (DUF239)
			58883086	58884080	Phvul.008G240100.1	+
			58887801	58889931	Phvul.008G240200.1	-	Protein of Unknown Function (DUF239)
			58901321	58902803	Phvul.008G240300.1	-	Protein of Unknown Function (DUF239)
			58916216	58917922	Phvul.008G240400.1	-	Protein of Unknown Function (DUF239)
			58924865	58926616	Phvul.008G240500.1	-	Protein of Unknown Function (DUF239)
			58929213	58936653	Phvul.008G240600.1	-	UDP-glucose pyrophosphorylase 2
			58955181	58958809	Phvul.008G240700.1	+	Homeodomain-like superfamily protein
			58962721	58965019	Phvul.008G240800.1	+	expansin A13
			58965731	58967554	Phvul.008G240900.1	-
			58970502	58978461	Phvul.008G241000.1	+	autophagy protein Apg5 family
			58979264	58980499	Phvul.008G241100.1	+	glutathione S-transferase TAU 19
			58984379	58988087	Phvul.008G241200.1	+	NAC domain containing protein 28
			58990398	58995373	Phvul.008G241300.1	-	sucrose synthase 6
			58998519	59002323	Phvul.008G241400.1	-	SET domain group 40
			59009457	59014705	Phvul.008G241500.1	+	PHYTOENE SYNTHASE
			59025088	59025529	Phvul.008G241600.1	-
			59026849	59032978	Phvul.008G241700.1	-	polyamine oxidase 4
			59034546	59036555	Phvul.008G241800.1	-	Bromodomain transcription factor
			59043878	59044854	Phvul.008G241900.1	-	oxidative stress 3
			59048959	59052873	Phvul.008G242000.1	+	Uncharacterised protein family (UPF0497)
			59053995	59057568	Phvul.008G242100.1	-	P-loop containing nucleoside triphosphate hydrolases superfamily protein
			59061345	59065132	Phvul.008G242200.1	+	P-loop containing nucleoside triphosphate hydrolases superfamily protein
			59095533	59106535	Phvul.008G242400.1	+	auxin response factor 8
			59107379	59110227	Phvul.008G242500.1	+	NC domain-containing protein-related
			59115364	59117446	Phvul.008G242600.1	+	acyl activating enzyme 5
			59124778	59127081	Phvul.008G242700.1	+	acyl activating enzyme 5
			59133708	59142022	Phvul.008G242800.1	+	nijmegen breakage syndrome 1
			59142773	59143550	Phvul.008G242900.1	-	Late embryogenesis abundant (LEA) hydroxyproline-rich glycoprotein family
			59146385	59148987	Phvul.008G243000.1	-
			59152337	59153503	Phvul.008G243100.1	-	DUTP-PYROPHOSPHATASE-LIKE 1
			59154751	59157673	Phvul.008G243200.1	-	Thiamine pyrophosphate dependent pyruvate decarboxylase family protein
			59164172	59167523	Phvul.008G243300.2	+	Cystathionine beta-synthase (CBS) family protein
			59168508	59171627	Phvul.008G243400.1	+	TRAM, LAG1 and CLN8 (TLC) lipid-sensing domain containing protein
			59173132	59175552	Phvul.008G243500.1	+	Protein of unknown function (DUF607)
			59178100	59185475	Phvul.008G243600.1	+	Tetratricopeptide repeat (TPR)-like superfamily protein
			59195168	59197645	Phvul.008G243700.1	+	Mono-/di-acylglycerol lipase, N-terminal;Lipase, class 3
			59201960	59225072	Phvul.008G243800.1	+	ABC transporter of the mitochondrion 3
			59248528	59249610	Phvul.008G243900.1	+	Protein of unknown function (DUF1191)
			59253748	59257836	Phvul.008G244000.1	+	RNA-binding KH domain-containing protein
			59259914	59263002	Phvul.008G244100.3	+	Cytochrome b-c1 complex, subunit 8 protein
			59266793	59270519	Phvul.008G244200.1	+	Cation efflux family protein
			59274245	59279462	Phvul.008G244300.1	+	AP2/B3-like transcriptional factor family protein
			59280805	59292740	Phvul.008G244400.1	-	Leucine-rich repeat protein kinase family protein
			59300909	59306506	Phvul.008G244500.1	+	NB-ARC domain-containing disease resistance protein
			59307522	59311497	Phvul.008G244600.1	-	Leucine-rich repeat protein kinase family protein
			59330751	59333688	Phvul.008G244700.1	+
			59334160	59337205	Phvul.008G244800.1	-	Leucine-rich repeat protein kinase family protein
			59349069	59353730	Phvul.008G244900.1	+	NB-ARC domain-containing disease resistance protein
			59354678	59363239	Phvul.008G245000.1	-	Leucine-rich repeat protein kinase family protein
			59376026	59380574	Phvul.008G245100.1	+	NB-ARC domain-containing disease resistance protein
			59398562	59406233	Phvul.008G245200.1	+	NB-ARC domain-containing disease resistance protein
			59406480	59409052	Phvul.008G245300.1	-	Leucine-rich repeat protein kinase family protein
			59422742	59429327	Phvul.008G245400.1	+	Disease resistance protein (CC-NBS-LRR class) family
			59434944	59436996	Phvul.008G245500.1	+
			59440401	59451041	Phvul.008G245600.1	-	Leucine-rich repeat protein kinase family protein
			59470134	59473502	Phvul.008G245701.1	+	Phototropic-responsive NPH3 family protein
			59474844	59478144	Phvul.008G245800.1	+	zinc knuckle (CCHC-type) family protein
			59491633	59497103	Phvul.008G245900.1	+	Leucine-rich repeat protein kinase family protein
			59504748	59506663	Phvul.008G246000.1	+	cytokinin response factor 4
			59527846	59532494	Phvul.008G246100.1	+	eukaryotic translation initiation factor 2 beta subunit
			59534604	59535916	Phvul.008G246200.1	-
			59541183	59546192	Phvul.008G246300.1	+	Kinase interacting (KIP1-like) family protein
			59547995	59548527	Phvul.008G246400.1	+	Leucine-rich repeat protein kinase family protein
			59548954	59554607	Phvul.008G246500.1	-	NB-ARC domain-containing disease resistance protein
	Chr09	ss715645744	7239309	7243049	Phvul.009G031700.1	+	Outer arm dynein light chain 1 protein
			7244419	7246145	Phvul.009G031800.1	-	Ubiquitin carboxyl-terminal hydrolase family protein
			7250030	7258570	Phvul.009G031900.3	-	S-adenosyl-L-methionine-dependent methyltransferases superfamily protein
			7297522	7302559	Phvul.009G032000.1	+	RNA-binding (RRM/RBD/RNP motifs) family protein
			7322977	7324731	Phvul.009G032100.1	+	Phosphate-responsive 1 family protein
			7330661	7332122	Phvul.009G032200.3	+	F-BOX WITH WD-40 2
			7341849	7346235	Phvul.009G032300.1	+	Class-II DAHP synthetase family protein
			7351221	7361575	Phvul.009G032400.1	+	transferases, transferring glycosyl groups
			7366023	7368266	Phvul.009G032500.2	+	general regulatory factor 2
			7380685	7381618	Phvul.009G032600.1	-	VQ motif-containing protein
			7402473	7407169	Phvul.009G032700.1	+	Seryl-tRNA synthetase
			7408000	7412943	Phvul.009G032800.1	-	O-fucosyltransferase family protein
			7435965	7436508	Phvul.009G032900.1	-
			7439220	7442496	Phvul.009G033000.1	-	Mitochondrial ribosomal protein L27
			7444911	7454996	Phvul.009G033100.1	-
			7484151	7501196	Phvul.009G033200.1	+	isoamylase 3
			7502480	7503465	Phvul.009G033300.1	+
			7511278	7512211	Phvul.009G033400.1	+
			7518272	7519361	Phvul.009G033500.1	-	Cupredoxin superfamily protein
			7529304	7531555	Phvul.009G033600.2	-	RNA-binding (RRM/RBD/RNP motifs) family protein
			7533182	7535378	Phvul.009G033700.1	-
			7550688	7552212	Phvul.009G033800.1	-	basic helix-loop-helix (bHLH) DNA-binding superfamily protein
			7580088	7581854	Phvul.009G033900.1	+	RING/U-box superfamily protein
			7593397	7594771	Phvul.009G034000.1	+	ENTH/ANTH/VHS superfamily protein
			7599700	7603586	Phvul.009G034100.1	-	MATE efflux family protein
			7606956	7611573	Phvul.009G034200.1	-	MATE efflux family protein
			7617925	7618650	Phvul.009G034301.1	+
			7631283	7632771	Phvul.009G034400.1	+	purine permease 1
			7639808	7646034	Phvul.009G034500.2	+	Tetratricopeptide repeat (TPR)-like superfamily protein
			7645048	7645761	Phvul.009G034600.1	-	glutathione S-transferase TAU 8
			7651746	7655065	Phvul.009G034700.1	+	phosphoenolpyruvate carboxylase-related kinase 2
			7655742	7658686	Phvul.009G034800.1	-	Target SNARE coiled-coil domain protein
			7665585	7683468	Phvul.009G034900.1	+	ubiquitin-protein ligase 2
			7690677	7698131	Phvul.009G035000.1	+	CRT (chloroquine-resistance transporter)-like transporter 2
			7703486	7706835	Phvul.009G035100.2	-	Sas10/Utp3/C1D family
			7722500	7749619	Phvul.009G035200.1	+	Golgi-body localisation protein domain ;RNA pol II promoter Fmp27 protein domain
			7753223	7760416	Phvul.009G035300.1	-	ZIM-like 1
			7764190	7768361	Phvul.009G035400.1	-	GATA-type zinc finger protein with TIFY domain
			7785250	7852293	Phvul.009G035500.1	-	binding
			7862515	7863493	Phvul.009G035700.1	+
			7865581	7873144	Phvul.009G035800.1	+	Protein kinase superfamily protein
			7877919	7879060	Phvul.009G035900.1	+	Tetratricopeptide repeat (TPR)-like superfamily protein
			7881918	7886744	Phvul.009G036000.1	-	RAB geranylgeranyl transferase alpha subunit 1
			7888093	7891100	Phvul.009G036100.1	-	dsRNA-binding domain-like superfamily protein
			7905485	7913740	Phvul.009G036200.1	+	P450 reductase 1
			7916028	7924420	Phvul.009G036300.1	+	Homeodomain-like superfamily protein
			7925181	7926029	Phvul.009G036400.1	-
			7928223	7932555	Phvul.009G036500.1	-	Kinase interacting (KIP1-like) family protein
			7935698	7939146	Phvul.009G036600.1	+	L-Aspartase-like family protein
			7939541	7944337	Phvul.009G036700.1	-	P-loop containing nucleoside triphosphate hydrolases superfamily protein
			7948209	7949216	Phvul.009G036800.1	-	RNA polymerases N / 8 kDa subunit
			7968710	7974634	Phvul.009G036900.2	+	MSCS-like 2
			7977240	7989436	Phvul.009G037000.1	+	MSCS-like 2
			7990653	7999619	Phvul.009G037100.1	-	O-fucosyltransferase family protein
			8002650	8004999	Phvul.009G037200.1	-	Chaperone DnaJ-domain superfamily protein
			8009003	8012393	Phvul.009G037300.1	+	K-box region and MADS-box transcription factor family protein
			8017141	8022707	Phvul.009G037400.1	+	vacuolar ATP synthase subunit E1
			8023835	8029787	Phvul.009G037500.1	-	vacuolar H+-ATPase subunit E isoform 3
			8031357	8043311	Phvul.009G037600.1	+	Cysteine proteinases superfamily protein
			8045383	8051421	Phvul.009G037700.1	+	pyridoxin (pyrodoxamine) 5\'-phosphate oxidase
			8052966	8058564	Phvul.009G037800.1	+	FH interacting protein 1
			8064148	8066279	Phvul.009G037900.1	-	homeobox protein 22
			8075842	8077414	Phvul.009G038000.1	-	Protein kinase superfamily protein
			8085976	8096923	Phvul.009G038100.1	-	transducin family protein / WD-40 repeat family protein
			8106793	8110313	Phvul.009G038200.1	-	sequence-specific DNA binding transcription factors;transcription regulators
			8108974	8109245	Phvul.009G038300.1	-	conserved peptide upstream open reading frame 37
			8160236	8160365	Phvul.009G038333.1	-
			8162367	8162705	Phvul.009G038366.1	+
			8180197	8181923	Phvul.009G038400.1	+	nascent polypeptide-associated complex subunit alpha-like protein 2
			8182337	8183766	Phvul.009G038500.2	-	Peroxidase superfamily protein
			8185328	8190486	Phvul.009G038600.1	-
			8206638	8206809	Phvul.009G038700.1	+
			8217548	8220184	Phvul.009G038800.2	-	Heavy metal transport/detoxification superfamily protein
			8240918	8245283	Phvul.009G038900.1	-	IAA-leucine-resistant (ILR1)-like 3
			8247221	8250929	Phvul.009G039000.1	-	NAC transcription factor-like 9
			8272919	8277296	Phvul.009G039100.3	-	Calcium-binding endonuclease/exonuclease/phosphatase family
			8280296	8290686	Phvul.009G039200.1	-	nodulin MtN21 /EamA-like transporter family protein
			8295234	8299436	Phvul.009G039300.1	+	SPFH/Band 7/PHB domain-containing membrane-associated protein family
			8301047	8302472	Phvul.009G039400.1	-	Ribosomal protein L6 family
			8304178	8309701	Phvul.009G039500.1	-	HIT-type Zinc finger family protein
			8311590	8312717	Phvul.009G039600.1	-	Ribosomal protein L6 family
			8315200	8315590	Phvul.009G039700.1	-	serine protease inhibitor, Kazal-type family protein
			8320641	8321063	Phvul.009G039800.1	+
			8325807	8327800	Phvul.009G039900.1	-	Major facilitator superfamily protein
			8334289	8335950	Phvul.009G040000.1	+
			8338712	8339564	Phvul.009G040100.1	+	Pathogenesis-related thaumatin superfamily protein
			8340262	8344856	Phvul.009G040200.1	-	double-stranded DNA binding
			8357729	8357933	Phvul.009G040300.1	-	Photosystem I, PsaA/PsaB protein
			8361359	8365269	Phvul.009G040400.1	+	Mitochondrial import inner membrane translocase subunit Tim17/Tim22/Tim23 family protein
			8383457	8383823	Phvul.009G040500.1	-	response to low sulfur 2
			8389057	8394197	Phvul.009G040600.1	+	Peptidase C78, ubiquitin fold modifier-specific peptidase 1/ 2
			8392109	8401039	Phvul.009G040700.1	-	ATP binding cassette subfamily B19
	Chr10	ss715640510	1970247	1975894	Phvul.010G013300.1	-	Transducin/WD40 repeat-like superfamily protein
			1995887	2012302	Phvul.010G013200.1	-	cycloartenol synthase 1
			2020025	2021761	Phvul.010G013100.1	+	cytochrome P450, family 81, subfamily D, polypeptide 4
			2027856	2029737	Phvul.010G013000.1	-	cytochrome P450, family 81, subfamily D, polypeptide 4
			2037887	2039846	Phvul.010G012900.1	-	cytochrome P450, family 81, subfamily D, polypeptide 8
			2063962	2073914	Phvul.010G012800.1	-	P-glycoprotein 21
			2089802	2092764	Phvul.010G012700.1	+	cytochrome P450, family 76, subfamily C, polypeptide 4
			2099316	2101087	Phvul.010G012600.1	+	Protein of unknown function (DUF3741)
			2125605	2131914	Phvul.010G014600.2	+	NHL domain-containing protein
			2129110	2129922	Phvul.010G014700.1	+
			2156417	2158981	Phvul.010G014800.2	+	Haloacid dehalogenase-like hydrolase (HAD) superfamily protein
			2169460	2171790	Phvul.010G014900.1	-	far-red elongated hypocotyl 1
			2179302	2184696	Phvul.010G015000.1	+	DHHC-type zinc finger family protein
			2253322	2267345	Phvul.010G015100.2	-	Protein kinase superfamily protein
			2274345	2280409	Phvul.010G015300.1	+	uracil phosphoribosyltransferase
			2305855	2316848	Phvul.010G015400.1	+	delta 1-pyrroline-5-carboxylate synthase 2
			2317334	2320426	Phvul.010G015500.1	-	CYCLIN D7;1
			2327631	2332044	Phvul.010G015600.1	-
			2333447	2341486	Phvul.010G015700.1	+	Metal-dependent protein hydrolase
			2345297	2347358	Phvul.010G015800.1	-	Concanavalin A-like lectin protein kinase family protein
			2350907	2357176	Phvul.010G015900.1	-	2-oxoglutarate (2OG) and Fe(II)-dependent oxygenase superfamily protein
			2360621	2363749	Phvul.010G016000.1	-	rubisco activase
			2380400	2382556	Phvul.010G016100.1	+
			2388009	2389386	Phvul.010G016200.1	+	Protein of unknown function (DUF668)
			2403026	2404609	Phvul.010G016300.1	-	zinc-finger protein 10
			2456805	2457744	Phvul.010G016401.1	+
			2459387	2464444	Phvul.010G016500.1	-	Uncharacterised protein family (UPF0497)
			2470029	2473532	Phvul.010G016600.1	-	NAD(P)-linked oxidoreductase superfamily protein
			2478395	2480755	Phvul.010G016700.1	+	NAD(P)-linked oxidoreductase superfamily protein
			2485322	2487941	Phvul.010G016800.1	+	NAD(P)-linked oxidoreductase superfamily protein
			2500103	2502739	Phvul.010G016900.1	+	NAD(P)-linked oxidoreductase superfamily protein
			2507301	2509824	Phvul.010G017000.1	+	NAD(P)-linked oxidoreductase superfamily protein
			2518098	2520814	Phvul.010G017100.1	-	NAD(P)-linked oxidoreductase superfamily protein
			2525987	2529264	Phvul.010G017200.1	+	NAD(P)-linked oxidoreductase superfamily protein
			2564288	2570222	Phvul.010G017300.1	-	NAD(P)-linked oxidoreductase superfamily protein
			2578033	2583342	Phvul.010G017400.1	+	NAD(P)-linked oxidoreductase superfamily protein
			2587240	2588963	Phvul.010G017500.1	+
			2604075	2606630	Phvul.010G017600.1	+	alpha-amylase-like
			2607374	2614422	Phvul.010G017700.1	-	branched-chain alpha-keto acid decarboxylase E1 beta subunit
			2619806	2621378	Phvul.010G017800.1	-
			2629030	2630603	Phvul.010G017900.1	-
			2633075	2636748	Phvul.010G018000.1	-	Pectin lyase-like superfamily protein
			2642295	2643821	Phvul.010G018100.1	-
			2648071	2651703	Phvul.010G018200.1	-	HY5-homolog
			2658301	2665822	Phvul.010G018300.1	+	Leucine-rich repeat protein kinase family protein
			2689238	2693034	Phvul.010G018400.1	-	Disease resistance protein (TIR-NBS-LRR class) family
			2708664	2711338	Phvul.010G018500.1	-
			2718116	2721655	Phvul.010G018600.2	+	Protein of unknown function, DUF593
			2726412	2728242	Phvul.010G018700.1	+	Alcohol dehydrogenase transcription factor Myb/SANT-like family protein
			2733469	2758261	Phvul.010G018800.1	-	Helicase/SANT-associated, DNA binding protein
			2772580	2778058	Phvul.010G018900.1	-	S-locus lectin protein kinase family protein
			2802155	2803346	Phvul.010G019000.2	-
			2822584	2824099	Phvul.010G019100.1	+	cytochrome P450, family 96, subfamily A, polypeptide 1
			2824556	2825476	Phvul.010G019201.1	-	Uncharacterised protein family SERF
			2837730	2840967	Phvul.010G019300.1	-
			2850034	2850349	Phvul.010G019400.1	+	Calcium-dependent phosphotriesterase superfamily protein
			2855779	2857294	Phvul.010G019500.1	+	cytochrome P450, family 96, subfamily A, polypeptide 1
			2857456	2858437	Phvul.010G019350.1	-	Uncharacterised protein family SERF
			2863933	2865448	Phvul.010G019600.1	+	cytochrome P450, family 96, subfamily A, polypeptide 1
			2865308	2867278	Phvul.010G019701.1	-	Uncharacterised protein family SERF
			2882008	2882648	Phvul.010G019800.1	-
			2884092	2885050	Phvul.010G019900.1	+	RING/U-box superfamily protein
			2902912	2906419	Phvul.010G020000.1	-	x-ray induced transcript 1
			2917094	2922151	Phvul.010G020100.1	-	RNA polymerase I specific transcription initiation factor RRN3 protein
			2926392	2929847	Phvul.010G020150.1	-	RNA polymerase Rpb7 N-terminal domain-containing protein
			2933874	2938492	Phvul.010G020200.1	-	RNA polymerase Rpb7 N-terminal domain-containing protein
			2940459	2949201	Phvul.010G020300.1	-	ubiquitin-associated (UBA)/TS-N domain-containing protein
			2952700	2954641	Phvul.010G020400.1	+
			2955345	2961014	Phvul.010G020500.1	-	GPI transamidase component Gpi16 subunit family protein
			2961257	2962803	Phvul.010G020600.1	+	SKP1-like 21
			2967434	2970170	Phvul.010G020700.1	-	GTP binding
			2973726	2983857	Phvul.010G020800.1	-	Sterile alpha motif (SAM) domain-containing protein
			2996793	2998119	Phvul.010G020900.1	+	HXXXD-type acyl-transferase family protein
			3006259	3010587	Phvul.010G021001.1	+	GDSL-motif lipase 5
			3013579	3017556	Phvul.010G021100.1	-	B-cell receptor-associated protein 31-like
			3035921	3042052	Phvul.010G021200.2	+	RPM1 interacting protein 4
			3036197	3038052	Phvul.010G021300.1	+
			3050612	3051190	Phvul.010G021400.1	+
			3051671	3053615	Phvul.010G021500.1	+
			3076478	3081138	Phvul.010G021600.1	+	Vacuolar iron transporter (VIT) family protein
			3083936	3090251	Phvul.010G021700.1	-	vacuolar iron transporter (VIT) family protein
			3100733	3105640	Phvul.010G021800.1	-	Mitochondrial import inner membrane translocase subunit Tim17/Tim22/Tim23 family protein
			3113333	3113950	Phvul.010G021900.1	-
			3117542	3119586	Phvul.010G022000.1	-	nuclear transport factor 2 (NTF2) family protein / RNA recognition motif (RRM)-containing protein
			3130048	3133030	Phvul.010G022100.1	-	ER lumen protein retaining receptor family protein
			3137655	3144828	Phvul.010G022200.1	-	ER lumen protein retaining receptor family protein
			3148693	3150246	Phvul.010G022300.1	+
			3151342	3154743	Phvul.010G022400.1	-	cytochrome P450, family 82, subfamily C, polypeptide 4
