# Supplementary material for: Genome-wide association mapping reveals new loci associated with light-colored seed coat at harvest and slow darkening in carioca beans
Source: BMC Plant Biol. 2021 Jul 20;21:343. doi: 10.1186/s12870-021-03122-2 (PMC8290572; doi:10.1186/s12870-021-03122-2)
Supplement: Supplementary file 4 — Additional file 4: Table 3S. Bayesian Information Criterion (BIC) test according to Schwarz [63], for all traits evaluated using the first five components of the principal component analysis. [file 12870_2021_3122_MOESM4_ESM.xlsx]

## Sheet: BIC
Table S3. Bayesian Information Criterion (BIC) test according to Schwarz [63], for all traits evaluated using the first five components of the principal component analysis. According to Schwarz [63], the highest BIC reveals the best number of covariates for the model.
Number of PCs/Covariates	BIC
	LH	L30	ΔL
0	-316.3	-324.5	-223.5
1	-318.8	-327	-225.5
2	-321	-329.4	-227.7
3	-323.6	-331.9	-230.3
4	-326.2	-334.5	-233
5	-328.8	-337.1	-235.7
